# Supplementary material for: Comparative transcriptome and proteome profiling of two Citrus sinensis cultivars during fruit development and ripening
Source: BMC Genomics. 2017 Dec 21;18:984. doi: 10.1186/s12864-017-4366-2 (PMC5740884; doi:10.1186/s12864-017-4366-2)
Supplement: Supplementary file 2 — Sequencing data and mapped reads by RNA-seq. (XLSX 12 kb) [file 12864_2017_4366_MOESM2_ESM.xlsx]

## Sheet: Sheet1
	Table S2
	BMK-ID	Total Reads	Mapped Reads	Uniq Mapped Reads	Multiple Map Reads	Reads Map to '+'	Reads Map to '-'
	T01	74325552	56,598,819 (76.15%)	55,011,261 (74.01%)	1,587,558 (2.14%)	28,023,389 (37.70%)	28,044,556 (37.73%)
	T02	56289404	43,608,714 (77.47%)	42,152,606 (74.89%)	1,456,108 (2.59%)	21,456,148 (38.12%)	21,474,967 (38.15%)
	T03	53872726	41,466,206 (76.97%)	40,439,227 (75.06%)	1,026,979 (1.91%)	20,569,624 (38.18%)	20,574,673 (38.19%)
	T04	55984038	43,455,387 (77.62%)	42,281,284 (75.52%)	1,174,103 (2.10%)	21,507,868 (38.42%)	21,507,374 (38.42%)
	T05	59262010	46,477,347 (78.43%)	44,881,238 (75.73%)	1,596,109 (2.69%)	22,850,044 (38.56%)	22,839,157 (38.54%)
	T06	56903316	44,599,726 (78.38%)	43,259,263 (76.02%)	1,340,463 (2.36%)	22,015,346 (38.69%)	22,020,598 (38.70%)
	T07	46979364	33,576,394 (71.47%)	32,448,528 (69.07%)	1,127,866 (2.40%)	16,537,405 (35.20%)	16,606,275 (35.35%)
	T08	46002510	32,532,150 (70.72%)	31,453,349 (68.37%)	1,078,801 (2.35%)	16,070,386 (34.93%)	16,142,139 (35.09%)
	T09	43606340	31,348,108 (71.89%)	30,365,389 (69.64%)	982,719 (2.25%)	15,467,873 (35.47%)	15,543,106 (35.64%)
	T10	48054370	33,954,643 (70.66%)	32,958,095 (68.59%)	996,548 (2.07%)	16,816,196 (34.99%)	16,867,040 (35.10%)
	T11	42167140	30,036,640 (71.23%)	29,105,223 (69.02%)	931,417 (2.21%)	14,842,198 (35.20%)	14,892,606 (35.32%)
	T12	43057656	30,436,075 (70.69%)	29,488,511 (68.49%)	947,564 (2.20%)	15,073,579 (35.01%)	15,120,739 (35.12%)
	T13	43284196	30,347,345 (70.11%)	29,436,137 (68.01%)	911,208 (2.11%)	15,002,674 (34.66%)	15,068,451 (34.81%)
	T14	41922836	29,546,131 (70.48%)	28,430,762 (67.82%)	1,115,369 (2.66%)	14,494,213 (34.57%)	14,560,576 (34.73%)
	T15	53853824	38,744,011 (71.94%)	37,651,240 (69.91%)	1,092,771 (2.03%)	19,163,933 (35.59%)	19,255,381 (35.75%)
	T16	41055766	29,102,559 (70.89%)	28,248,461 (68.81%)	854,098 (2.08%)	14,362,542 (34.98%)	14,443,186 (35.18%)
	T17	43002236	30,386,335 (70.66%)	29,508,237 (68.62%)	878,098 (2.04%)	15,020,067 (34.93%)	15,089,601 (35.09%)
	T18	42758698	30,341,659 (70.96%)	29,456,486 (68.89%)	885,173 (2.07%)	14,987,764 (35.05%)	15,056,513 (35.21%)
	Three individual fruits from blond orange were represented by T01, T02, T03 and three fruits from blood orange (T04, T05, T06) were simultaneously collected at 131 DAF. Afterwards, three fruits from blond orange were represented by T10, T11, T12 and three fruits (T07, T08 and T09) from blood orange were then selected at the 238 DAF. Finally, three fruits from blond orange were represented by T16,…
