# Supplementary material for: Comparative transcriptome and proteome profiling of two Citrus sinensis cultivars during fruit development and ripening
Source: BMC Genomics. 2017 Dec 21;18:984. doi: 10.1186/s12864-017-4366-2 (PMC5740884; doi:10.1186/s12864-017-4366-2)
Supplement: Supplementary file 6 — Analysis of co-expression of proteins and cognate mRNA identified at fruit delayed-harvest stage between two cultivars. (XLSX 478 kb) [file 12864_2017_4366_MOESM6_ESM.xlsx]

## Sheet: Combine
Table S3
Protein accession	Transcript ID	Protein description	MW [kDa]	BO/NO Ratio	BO/NO P value	Regulated Type	log2FC	FDR	Regulated Type	Co-expressed
Cs1g04900.2	Cs1g04900	FAD-dependent urate hydroxylase-like [Citrus sinensis]	45.959	1.713	0.0484	Up-	1.88775	4.52071e-07	-Up	Up-Up
Cs1g06880.1	Cs1g06880	stem-specific protein TSJT1 [Citrus sinensis]	28.266	1.782	0.0214	Up-	1.37954	0.00139315	-Up	Up-Up
Cs1g17750.2	Cs1g17750	phospholipid:diacylglycerol acyltransferase 1-like [Citrus sinensis]	74.052	1.344	0.00186	Up-	1.49165	1.72594e-12	-Up	Up-Up
Cs1g19660.1	Cs1g19660	probable carboxylesterase 18 [Citrus sinensis]	36.895	2.569	0.000915	Up-	1.28817	4.7926e-06	-Up	Up-Up
Cs1g25280.1	Cs1g25280	"naringenin,2-oxoglutarate 3-dioxygenase-like [Citrus sinensis]"	40.555	7.011	0.0394	Up-	6.33396	1.20007e-08	-Up	Up-Up
Cs1g25950.2	Cs1g25950	aspartic proteinase-like protein 1 [Citrus sinensis]	49.547	1.398	0.00892	Up-	1.17612	0.000147059	-Up	Up-Up
Cs2g04770.1	Cs2g04770	low-temperature-induced cysteine proteinase-like [Citrus sinensis]	53.715	1.591	5.72e-05	Up-	1.06756	0.000824485	-Up	Up-Up
Cs2g05090.1	Cs2g05090	spermidine sinapoyl-CoA acyltransferase [Citrus sinensis]	49.006	1.567	0.00446	Up-	1.59142	7.07245e-06	-Up	Up-Up
Cs2g10390.1	Cs2g10390	CASP-like protein 1B2 [Citrus sinensis]	21.404	4.043	0.0114	Up-	4.92121	2.38758e-56	-Up	Up-Up
Cs2g10760.2	Cs2g10760	protein argonaute 2-like [Citrus sinensis]	110.07	1.251	0.0039	Up-	1.05738	1.5526e-05	-Up	Up-Up
Cs2g10770.1	Cs2g10770	protein argonaute 2-like [Citrus sinensis]	110.3	1.42	0.0137	Up-	1.06702	0.00556307	-Up	Up-Up
Cs2g11070.1	Cs2g11070	glutathionyl-hydroquinone reductase YqjG-like [Citrus sinensis]	40.59	1.456	0.0011	Up-	1.285	7.14604e-12	-Up	Up-Up
Cs2g12320.2	Cs2g12320	pyruvate kinase [Citrus sinensis]	55.578	1.5	2.28e-05	Up-	1.15646	1.74024e-06	-Up	Up-Up
Cs2g12460.1	Cs2g12460	uncharacterized protein LOC102616933 [Citrus sinensis]	48.475	1.466	7.53e-05	Up-	1.01102	2.18276e-06	-Up	Up-Up
Cs2g21750.1	Cs2g21750	transcription factor CPC-like [Citrus sinensis]	22.344	1.778	0.00214	Up-	1.33108	1.88801e-10	-Up	Up-Up
Cs2g29510.1	Cs2g29510	"flavonoid 3',5'-hydroxylase 2-like [Citrus sinensis]"	57.922	2.981	0.00126	Up-	9.23488	4.69112e-09	-Up	Up-Up
Cs3g09720.1	Cs3g09720	"ubiquinol oxidase 2, mitochondrial [Citrus sinensis]"	38.179	2.244	0.0101	Up-	2.42156	1.0588e-06	-Up	Up-Up
Cs3g14190.1	Cs3g14190	probable histone H2A.5 [Citrus sinensis]	15.199	1.948	0.00772	Up-	4.85936	0.000380694	-Up	Up-Up
Cs3g14590.2	Cs3g14590	bifunctional epoxide hydrolase 2-like [Citrus sinensis]	27.026	1.734	0.00588	Up-	1.54876	0.000438788	-Up	Up-Up
Cs3g15770.1	Cs3g15770	cytochrome b5 [Citrus sinensis]	15.608	3.019	0.00936	Up-	6.56017	1.09226e-13	-Up	Up-Up
Cs3g18030.1	Cs3g18030	"phospho-2-dehydro-3-deoxyheptonate aldolase 1, chloroplastic-like [Citrus sinensis]"	58.542	2.112	0.00282	Up-	4.1074	0.00159286	-Up	Up-Up
Cs3g18060.1	Cs3g18060	protein EXORDIUM-like 2 [Citrus sinensis]	50.973	2.004	0.000835	Up-	3.23671	5.04401e-07	-Up	Up-Up
Cs3g18070.1	Cs3g18070	protein EXORDIUM-like [Citrus sinensis]	34.144	1.682	0.0093	Up-	2.52324	3.13531e-34	-Up	Up-Up
Cs3g18410.1	Cs3g18410	GATA zinc finger domain-containing protein 7-like [Citrus sinensis]	46.542	1.223	0.0199	Up-	1.71192	1.85538e-12	-Up	Up-Up
Cs3g19630.1	Cs3g19630	esterase-like [Citrus sinensis]	45.197	1.44	0.00124	Up-	2.09931	2.85781e-20	-Up	Up-Up
Cs3g24640.1	Cs3g24640	"outer envelope pore protein 24B, chloroplastic [Citrus sinensis]"	21.186	1.541	0.00388	Up-	1.51172	0.00869188	-Up	Up-Up
Cs3g25090.1	Cs3g25090	dihydroflavonol-4-reductase [Citrus sinensis]	38.211	7.784	0.00832	Up-	5.83138	2.57575e-13	-Up	Up-Up
Cs3g26100.1	Cs3g26100	gibberellin-regulated protein 1 [Citrus sinensis]	10.575	1.603	0.0283	Up-	2.20553	0.00800275	-Up	Up-Up
Cs4g03200.1	Cs4g03200	probable xyloglucan endotransglucosylase/hydrolase protein 23 [Citrus sinensis]	32.147	2.297	0.00362	Up-	3.03517	0.000228845	-Up	Up-Up
Cs4g03370.1	Cs4g03370	uncharacterized protein LOC102630640 [Citrus sinensis]	14.658	1.81	0.00108	Up-	1.14627	0.000461388	-Up	Up-Up
Cs4g06850.8	Cs4g06850	sucrose synthase [Citrus sinensis]	92.186	2.357	0.000383	Up-	1.97463	1.48266e-09	-Up	Up-Up
Cs4g07260.1	Cs4g07260	proteasome subunit alpha type-6 isoform X1 [Citrus sinensis]	27.415	1.486	0.00382	Up-	1.25941	1.66389e-07	-Up	Up-Up
Cs4g14780.1	Cs4g14780	cysteine proteinase inhibitor 5 [Citrus sinensis]	12.684	2	0.0166	Up-	2.2072	9.21738e-11	-Up	Up-Up
Cs4g18120.1	Cs4g18120	early nodulin-like protein 2 [Citrus sinensis]	36.774	3.384	0.0499	Up-	4.27665	0.008105	-Up	Up-Up
Cs5g04890.1	Cs5g04890	uncharacterized protein LOC102615221 [Citrus sinensis]	9.4935	1.549	0.0359	Up-	1.563	6.79057e-09	-Up	Up-Up
Cs5g09970.1	Cs5g09970	anthocyanidin synthase [Citrus sinensis]	40.806	8.931	0.0175	Up-	4.59278	1.08615e-06	-Up	Up-Up
Cs5g10090.1	Cs5g10090	phospholipase D gamma [Citrus sinensis]	95.186	1.659	0.0111	Up-	2.31381	3.89157e-06	-Up	Up-Up
Cs5g11730.1	Cs5g11730	flavonoid 3'-monooxygenase [Citrus sinensis]	57.319	2.9	0.000181	Up-	3.64291	2.57575e-13	-Up	Up-Up
Cs5g12150.1	Cs5g12150	ABC transporter B family member 25 isoform X1 [Citrus sinensis]	68.518	1.493	0.00998	Up-	1.02171	3.87626e-07	-Up	Up-Up
Cs5g12420.1	Cs5g12420	epidermis-specific secreted glycoprotein EP1-like [Citrus sinensis]	48.87	2.95	0.0236	Up-	4.98036	0.00135878	-Up	Up-Up
Cs5g24820.1	Cs5g24820	anthocyanidin 3-O-glucosyltransferase 7-like [Citrus sinensis]	51.219	4.85	0.0267	Up-	6.16278	1.08754e-05	-Up	Up-Up
Cs5g25740.1	Cs5g25740	germin-like protein subfamily 1 member 17 [Citrus sinensis]	24.164	2.109	0.00284	Up-	1.85157	0.000906722	-Up	Up-Up
Cs5g27740.1	Cs5g27740	RPM1-interacting protein 4 [Citrus sinensis]	29.58	3.734	0.00232	Up-	3.63137	1.23601e-06	-Up	Up-Up
Cs6g11940.1	Cs6g11940	phenylalanine ammonia-lyase-like [Citrus sinensis]	78.121	4.739	0.0083	Up-	2.87716	0.000357528	-Up	Up-Up
Cs6g11950.1	Cs6g11950	phenylalanine ammonia-lyase [Citrus sinensis]	78.471	4.349	0.0131	Up-	7.43574	1.25017e-06	-Up	Up-Up
Cs6g11990.2	Cs6g11990	adenosine kinase 2 [Citrus sinensis]	37.64	1.343	0.00216	Up-	1.49066	0.00286167	-Up	Up-Up
Cs6g15900.1	Cs6g15900	uncharacterized protein LOC102625825 [Citrus sinensis]	24.264	9.06	0.0269	Up-	6.06156	4.38107e-09	-Up	Up-Up
Cs6g16160.1	Cs6g16160	UPF0483 protein C25G4.2-like [Citrus sinensis]	30.357	1.653	0.00838	Up-	1.15585	5.17712e-07	-Up	Up-Up
Cs6g19730.3	Cs6g19730	uncharacterized protein YwbO isoform X2 [Citrus sinensis]	24.081	1.832	0.00408	Up-	2.22132	2.33305e-10	-Up	Up-Up
Cs7g10220.1	Cs7g10220	"glyceraldehyde-3-phosphate dehydrogenase GAPC1, cytosolic [Citrus sinensis]"	37.243	1.948	0.0064	Up-	2.19979	0.00417489	-Up	Up-Up
Cs7g18970.1	Cs7g18970	polygalacturonase inhibitor [Citrus sinensis]	36.309	1.358	0.0014	Up-	1.86997	1.41698e-07	-Up	Up-Up
Cs7g24940.1	Cs7g24940	phenylalanine ammonia-lyase [Citrus sinensis]	78.499	5.637	0.0196	Up-	5.74335	3.41667e-05	-Up	Up-Up
Cs7g28220.1	Cs7g28220	caffeoylshikimate esterase-like [Citrus sinensis]	36.298	1.749	0.0037	Up-	1.00716	0.000461639	-Up	Up-Up
Cs8g01880.1	Cs8g01880	expansin-like A1 [Citrus sinensis]	28.387	1.382	0.00966	Up-	3.21818	0.00119127	-Up	Up-Up
Cs8g03550.1	Cs8g03550	probable xyloglucan endotransglucosylase/hydrolase protein 10 [Citrus sinensis]	35.052	1.535	0.00278	Up-	1.12678	5.17382e-08	-Up	Up-Up
Cs8g05060.1	Cs8g05060	"D-3-phosphoglycerate dehydrogenase 1, chloroplastic [Citrus sinensis]"	63.252	1.342	0.0452	Up-	2.8111	1.60653e-05	-Up	Up-Up
Cs8g06880.1	Cs8g06880	probable NAD(P)H dehydrogenase (quinone) FQR1-like 2 isoform X2 [Citrus sinensis]	23.62	1.408	0.0425	Up-	2.1051	5.06536e-05	-Up	Up-Up
Cs8g09480.1	Cs8g09480	geraniol 8-hydroxylase-like [Citrus sinensis]	55.749	2.145	0.00338	Up-	2.11048	4.27028e-30	-Up	Up-Up
Cs8g16290.1	Cs8g16290	phenylalanine ammonia-lyase-like [Citrus sinensis]	77.682	7.138	0.0213	Up-	6.59501	4.93942e-05	-Up	Up-Up
Cs8g18200.1	Cs8g18200	osmotin-like protein [Citrus sinensis]	29.982	1.701	0.0151	Up-	1.25545	2.23841e-05	-Up	Up-Up
Cs8g19840.3	Cs8g19840	protein NRT1/ PTR FAMILY 8.1-like [Citrus sinensis]	64.052	2.398	0.0176	Up-	2.17341	0.00361584	-Up	Up-Up
Cs9g04690.1	Cs9g04690	uncharacterized protein LOC102628376 [Citrus sinensis]	74.592	1.453	0.0397	Up-	1.80558	0.00179967	-Up	Up-Up
Cs9g05140.1	Cs9g05140	peroxidase 24-like [Citrus sinensis]	35.45	3.169	0.047	Up-	6.28217	0.00257652	-Up	Up-Up
Cs9g06230.1	Cs9g06230	basic 7S globulin-like [Citrus sinensis]	44.574	4.722	0.0433	Up-	7.66708	0.0070839	-Up	Up-Up
Cs9g11190.1	Cs9g11190	chalcone synthase 1 isoform X1 [Citrus sinensis]	42.748	5.515	0.0412	Up-	4.82184	4.8971e-11	-Up	Up-Up
Cs1g01700.1	Cs1g01700	inositol-3-phosphate synthase [Citrus sinensis]	56.391	0.572	0.000159	Down-	-1.58918	1.48266e-09	-Down	Down-Down
Cs1g08010.1	Cs1g08010	probable aminotransferase TAT2 [Citrus sinensis]	46.177	0.596	0.0219	Down-	-1.14022	1.49279e-09	-Down	Down-Down
Cs1g10640.1	Cs1g10640	F-box/kelch-repeat protein At1g51550 [Citrus sinensis]	51.867	0.612	0.0037	Down-	-1.05163	0.000186065	-Down	Down-Down
Cs1g11360.1	Cs1g11360	protein NUCLEAR FUSION DEFECTIVE 4-like [Citrus sinensis]	60.478	0.689	0.0497	Down-	-1.65202	0.00212431	-Down	Down-Down
Cs2g02120.2	Cs2g02120	tonoplast dicarboxylate transporter-like [Citrus sinensis]	56.5	0.675	0.0232	Down-	-1.03974	5.98067e-08	-Down	Down-Down
Cs2g02180.2	Cs2g02180	major latex allergen Hev b 5-like [Citrus sinensis]	16.613	0.645	0.000781	Down-	-1.33102	7.71813e-10	-Down	Down-Down
Cs2g09740.1	Cs2g09740	"DNA-damage-repair/toleration protein DRT111, chloroplastic [Citrus sinensis]"	41.783	0.743	0.0149	Down-	-1.70597	3.67755e-07	-Down	Down-Down
Cs2g20010.1	Cs2g20010	cytochrome c1-like [Citrus sinensis]	18.901	0.518	0.000942	Down-	-1.11292	7.67364e-09	-Down	Down-Down
Cs2g23820.3	Cs2g23820	tyrosine aminotransferase [Citrus sinensis]	39.521	0.253	0.00844	Down-	-4.90577	4.85005e-39	-Down	Down-Down
Cs2g25030.1	Cs2g25030	uncharacterized protein At3g27210 [Citrus sinensis]	24.882	0.666	0.00484	Down-	-1.08495	1.20007e-08	-Down	Down-Down
Cs3g07190.1	Cs3g07190	uncharacterized protein LOC102623403 [Citrus sinensis]	32.878	0.171	2.02e-05	Down-	-1.70482	0.00924376	-Down	Down-Down
Cs3g15040.2	Cs3g15040	histidine kinase CKI1-like [Citrus sinensis]	131.31	0.754	0.00258	Down-	-1.0134	1.07261e-05	-Down	Down-Down
Cs3g26640.2	Cs3g26640	probable nucleoredoxin 2 isoform X2 [Citrus sinensis]	48.861	0.553	0.000461	Down-	-1.44972	7.76702e-14	-Down	Down-Down
Cs4g06620.1	Cs4g06620	alpha-aminoadipic semialdehyde synthase isoform X1 [Citrus sinensis]	115.08	0.593	0.00934	Down-	-1.34974	3.12048e-13	-Down	Down-Down
Cs4g08470.1	Cs4g08470	cellulose synthase-like protein E6 [Citrus sinensis]	82.756	0.794	0.00114	Down-	-2.32617	0.000172461	-Down	Down-Down
Cs4g19400.2	Cs4g19400	ultraviolet-B receptor UVR8 [Citrus sinensis]	55.634	0.726	0.0307	Down-	-1.20628	1.78081e-07	-Down	Down-Down
Cs5g02460.2	Cs5g02460	protein SEH1 [Citrus sinensis]	33.051	0.738	0.0373	Down-	-1.09168	1.64129e-05	-Down	Down-Down
Cs5g12830.2	Cs5g12830	L-Ala-D/L-amino acid epimerase isoform X1 [Citrus sinensis]	43.945	0.69	0.00178	Down-	-1.17981	1.12464e-07	-Down	Down-Down
Cs5g19060.1	Cs5g19060	probable sucrose-phosphate synthase 4 [Citrus sinensis]	115.03	0.548	0.0116	Down-	-1.93229	1.38328e-14	-Down	Down-Down
Cs5g25840.1	Cs5g25840	U-box domain-containing protein 9-like [Citrus sinensis]	39.939	0.658	0.0012	Down-	-1.24131	2.80672e-07	-Down	Down-Down
Cs5g30790.1	Cs5g30790	"chlorophyllase-1, chloroplastic [Citrus sinensis]"	35.281	0.7	0.0161	Down-	-1.2304	2.7258e-05	-Down	Down-Down
Cs6g15320.2	Cs6g15320	"1,4-alpha-glucan-branching enzyme 2-2, chloroplastic/amyloplastic isoform X1 [Citrus sinensis]"	94.12	0.751	0.0105	Down-	-1.19057	2.21864e-10	-Down	Down-Down
Cs7g04450.1	Cs7g04450	ultraviolet-B receptor UVR8 [Citrus sinensis]	43.54	0.795	0.000737	Down-	-1.0622	5.30954e-05	-Down	Down-Down
Cs7g04570.1	Cs7g04570	bifunctional aspartokinase/homoserine dehydrogenase 1 isoform X1 [Citrus sinensis]	40.818	0.746	0.0096	Down-	-1.33434	4.86009e-07	-Down	Down-Down
Cs7g18600.1	Cs7g18600	regulatory protein NPR4-like isoform X2 [Citrus sinensis]	54.861	0.539	0.0164	Down-	-2.09497	1.67277e-15	-Down	Down-Down
Cs7g28370.1	Cs7g28370	uncharacterized protein LOC102621417 [Citrus sinensis]	10.84	0.404	0.000198	Down-	-1.85506	6.21771e-12	-Down	Down-Down
Cs8g01220.1	Cs8g01220	monosaccharide-sensing protein 2 [Citrus sinensis]	78.099	0.76	0.00388	Down-	-1.01458	1.31005e-07	-Down	Down-Down
Cs8g18490.1	Cs8g18490	"outer envelope pore protein 16, chloroplastic [Citrus sinensis]"	15.443	0.661	0.00644	Down-	-1.26448	0.00034246	-Down	Down-Down
Cs9g04500.1	Cs9g04500	flowering-promoting factor 1-like protein 3 [Citrus sinensis]	12.5	0.584	0.0106	Down-	-1.42612	7.67364e-09	-Down	Down-Down
Cs1g01630.2	Cs1g01630	cyclin-dependent kinase C-1 isoform X1 [Citrus sinensis]	48.003	1.462	0.005	Up-			-	Up-
Cs1g02950.1	Cs1g02950	UTP:RNA uridylyltransferase 1 [Citrus sinensis]	104.26	1.218	0.0411	Up-			-	Up-
Cs1g03230.1	Cs1g03230	tRNA wybutosine-synthesizing protein 4 isoform X1 [Citrus sinensis]	37.294	1.237	0.0112	Up-			-	Up-
Cs1g04870.2	Cs1g04870	FAD-dependent urate hydroxylase-like [Citrus sinensis]	45.22	2.682	0.04	Up-			-	Up-
Cs1g04970.1	Cs1g04970	protein transport protein Sec61 subunit beta [Citrus sinensis]	8.8112	1.245	4.22e-05	Up-			-	Up-
Cs1g05070.1	Cs1g05070	G-type lectin S-receptor-like serine/threonine-protein kinase At1g34300 [Citrus sinensis]	43.924	1.543	0.044	Up-			-	Up-
Cs1g06230.2	Cs1g06230	diacylglycerol kinase 5 isoform X1 [Citrus sinensis]	58.131	1.435	0.0301	Up-			-	Up-
Cs1g07830.1	Cs1g07830	uncharacterized protein LOC107175802 [Citrus sinensis]	28.519	2.161	0.0142	Up-			-	Up-
Cs1g08620.1	Cs1g08620	cinnamate 4-hydroxylase CYP73 [Citrus sinensis]	58.007	1.701	0.00102	Up-			-	Up-
Cs1g09020.1	Cs1g09020	vinorine synthase-like [Citrus sinensis]	51.481	1.222	0.0438	Up-			-	Up-
Cs1g09840.1	Cs1g09840	probable methyltransferase PMT26 [Citrus sinensis]	89.911	1.235	0.0279	Up-			-	Up-
Cs1g11200.1	Cs1g11200	"uncharacterized protein At2g39795, mitochondrial [Citrus sinensis]"	27.441	1.226	0.0191	Up-			-	Up-
Cs1g11240.2	Cs1g11240	receptor-like serine/threonine-protein kinase SD1-6 [Citrus sinensis]	41.335	1.797	0.0276	Up-			-	Up-
Cs1g12430.1	Cs1g12430	"palmitoyl-monogalactosyldiacylglycerol delta-7 desaturase, chloroplastic [Citrus sinensis]"	44.034	1.816	0.00264	Up-			-	Up-
Cs1g12660.1	Cs1g12660	caffeoyl-CoA O-methyltransferase 5-like [Citrus sinensis]	18.266	1.325	0.011	Up-			-	Up-
Cs1g13530.1	Cs1g13530	plastidic ATP/ADP-transporter [Citrus sinensis]	67.717	1.409	0.00216	Up-			-	Up-
Cs1g14690.1	Cs1g14690	multicopper oxidase LPR1-like [Citrus sinensis]	64.881	3.505	0.00122	Up-			-	Up-
Cs1g14700.3	Cs1g14700	"aspartate carbamoyltransferase 2, chloroplastic [Citrus sinensis]"	42.386	1.28	0.0133	Up-			-	Up-
Cs1g15200.1	Cs1g15200	homeobox-leucine zipper protein GLABRA 2 [Citrus sinensis]	84.075	1.232	0.0016	Up-			-	Up-
Cs1g15730.1	Cs1g15730	transcription factor MYB1R1 [Citrus sinensis]	38.945	1.397	0.00866	Up-			-	Up-
Cs1g15800.1	Cs1g15800	clavaminate synthase-like protein At3g21360 [Citrus sinensis]	36.51	1.303	0.0392	Up-			-	Up-
Cs1g16150.1	Cs1g16150	"ATPase 10, plasma membrane-type-like isoform X2 [Citrus sinensis]"	104.92	1.47	0.0136	Up-			-	Up-
Cs1g17390.1	Cs1g17390	cytochrome P450 71A1-like [Citrus sinensis]	58.123	2.644	0.000784	Up-			-	Up-
Cs1g17420.1	Cs1g17420	cytochrome P450 71A1-like [Citrus sinensis]	58.532	1.303	0.0254	Up-			-	Up-
Cs1g17990.2	Cs1g17990	casein kinase I isoform delta-like [Citrus sinensis]	50.267	1.205	0.0385	Up-			-	Up-
Cs1g18270.1	Cs1g18270	transmembrane 9 superfamily member 7 [Citrus sinensis]	74.133	1.302	0.000522	Up-			-	Up-
Cs1g19210.1	Cs1g19210	uncharacterized protein LOC102624445 [Citrus sinensis]	69.654	1.311	0.0236	Up-			-	Up-
Cs1g19310.1	Cs1g19310	alcohol dehydrogenase [Citrus sinensis]	46.597	1.209	0.000158	Up-			-	Up-
Cs1g19590.1	Cs1g19590	extradiol ring-cleavage dioxygenase-like [Citrus sinensis]	29.898	1.64	0.0484	Up-			-	Up-
Cs1g20530.3	Cs1g20530	"probable 1-deoxy-D-xylulose-5-phosphate synthase 2, chloroplastic [Citrus sinensis]"	63.983	1.717	0.0106	Up-			-	Up-
Cs1g22020.1	Cs1g22020	probable esterase KAI2 [Citrus sinensis]	29.824	1.404	0.000622	Up-			-	Up-
Cs1g25600.1	Cs1g25600	thiosulfate sulfurtransferase 18-like isoform X1 [Citrus sinensis]	16.915	1.908	0.00808	Up-			-	Up-
Cs1g25730.1	Cs1g25730	"L-ascorbate peroxidase 3, peroxisomal [Citrus sinensis]"	31.785	1.802	0.0061	Up-			-	Up-
Cs1g26060.1	Cs1g26060	uncharacterized protein LOC102616431 [Citrus sinensis]	19.416	1.363	0.0139	Up-			-	Up-
Cs2g02270.4	Cs2g02270	transcription initiation factor IIF subunit alpha [Citrus sinensis]	43.823	1.207	0.0137	Up-			-	Up-
Cs2g02570.3	Cs2g02570	uncharacterized protein LOC102613509 [Citrus sinensis]	52.403	1.328	0.0022	Up-			-	Up-
Cs2g05395.1	Cs2g05395	OPA3-like protein [Citrus sinensis]	18.199	1.274	0.00372	Up-			-	Up-
Cs2g06410.1	Cs2g06410	uncharacterized protein LOC102614202 [Citrus sinensis]	19.711	1.271	0.00584	Up-			-	Up-
Cs2g06610.3	Cs2g06610	secretory carrier-associated membrane protein 3 [Citrus sinensis]	27.602	1.245	0.0218	Up-			-	Up-
Cs2g07110.1	Cs2g07110	LOW QUALITY PROTEIN: receptor-like serine/threonine-protein kinase SD1-8 [Citrus sinensis]	70.04	1.385	0.00216	Up-			-	Up-
Cs2g07330.1	Cs2g07330	"oxygen-evolving enhancer protein 3-2, chloroplastic [Citrus sinensis]"	24.849	1.625	0.0252	Up-			-	Up-
Cs2g10840.1	Cs2g10840	ras-related protein RABF2a [Citrus sinensis]	21.784	1.495	0.00108	Up-			-	Up-
Cs2g11060.1	Cs2g11060	alpha-glucosidase [Citrus sinensis]	101.81	1.39	0.0155	Up-			-	Up-
Cs2g11160.2	Cs2g11160	"glycine cleavage system H protein 2, mitochondrial [Citrus sinensis]"	17.008	1.468	1.61e-05	Up-			-	Up-
Cs2g11210.2	Cs2g11210	14 kDa zinc-binding protein [Citrus sinensis]	18.621	1.644	3.81e-06	Up-			-	Up-
Cs2g11350.1	Cs2g11350	uncharacterized protein LOC102615278 [Citrus sinensis]	36.081	1.691	0.000719	Up-			-	Up-
Cs2g11390.1	Cs2g11390	uncharacterized protein LOC102618380 [Citrus sinensis]	138.85	1.241	0.0249	Up-			-	Up-
Cs2g11440.1	Cs2g11440	bifunctional purine biosynthesis protein PurH [Citrus sinensis]	65.585	1.305	0.00276	Up-			-	Up-
Cs2g11470.1	Cs2g11470	UDP-N-acetylglucosamine diphosphorylase 1 [Citrus sinensis]	54.574	1.42	0.000456	Up-			-	Up-
Cs2g11490.4	Cs2g11490	"thioredoxin O2, mitochondrial [Citrus sinensis]"	20.97	1.737	0.00378	Up-			-	Up-
Cs2g11590.1	Cs2g11590	allantoate deiminase [Citrus sinensis]	50.95	1.322	0.000401	Up-			-	Up-
Cs2g11670.1	Cs2g11670	uncharacterized protein LOC102629235 [Citrus sinensis]	11.619	1.53	0.0115	Up-			-	Up-
Cs2g11750.1	Cs2g11750	haloacid dehalogenase-like hydrolase domain-containing protein 3 [Citrus sinensis]	28.502	1.62	0.0003	Up-			-	Up-
Cs2g11790.1	Cs2g11790	mitochondrial amidoxime reducing component 2-like [Citrus sinensis]	33.765	2.789	0.0485	Up-			-	Up-
Cs2g11800.2	Cs2g11800	mitochondrial amidoxime reducing component 2-like [Citrus sinensis]	33.921	1.454	0.00262	Up-			-	Up-
Cs2g12010.4	Cs2g12010	plasma membrane-associated cation-binding protein 1 [Citrus sinensis]	23.338	1.208	0.0307	Up-			-	Up-
Cs2g12150.1	Cs2g12150	2-alkenal reductase (NADP(+)-dependent) [Citrus sinensis]	38.387	1.569	0.00306	Up-			-	Up-
Cs2g12170.1	Cs2g12170	beta-hexosaminidase 3 [Citrus sinensis]	61.595	1.537	0.0064	Up-			-	Up-
Cs2g12190.2	Cs2g12190	conserved oligomeric Golgi complex subunit 1 [Citrus sinensis]	113.2	1.359	0.00128	Up-			-	Up-
Cs2g12240.1	Cs2g12240	"protease Do-like 10, mitochondrial [Citrus sinensis]"	65.45	1.266	0.0112	Up-			-	Up-
Cs2g12380.1	Cs2g12380	uncharacterized protein LOC102614493 [Citrus sinensis]	36.951	1.353	0.000996	Up-			-	Up-
Cs2g12580.1	Cs2g12580	IST1 homolog [Citrus sinensis]	36.095	1.359	0.0103	Up-			-	Up-
Cs2g12680.1	Cs2g12680	"acyl-acyl carrier protein thioesterase ATL3, chloroplastic [Citrus sinensis]"	23.078	1.508	0.000775	Up-			-	Up-
Cs2g12710.1	Cs2g12710	glutamine--tRNA ligase isoform X2 [Citrus sinensis]	91.481	1.222	8.26e-05	Up-			-	Up-
Cs2g15520.1	Cs2g15520	phosphoenolpyruvate carboxylase 2 [Citrus sinensis]	110.15	1.31	0.0299	Up-			-	Up-
Cs2g16010.1	Cs2g16010	"acyl-coenzyme A oxidase 3, peroxisomal-like [Citrus sinensis]"	75.298	1.29	0.0205	Up-			-	Up-
Cs2g17260.1	Cs2g17260	cysteine-rich repeat secretory protein 12 [Citrus sinensis]	30.51	1.702	0.000324	Up-			-	Up-
Cs2g17460.2	Cs2g17460	cleavage and polyadenylation specificity factor subunit 3-II [Citrus sinensis]	40.037	1.211	0.021	Up-			-	Up-
Cs2g17710.2	Cs2g17710	vacuolar fusion protein CCZ1 homolog isoform X1 [Citrus sinensis]	53.458	1.257	0.0173	Up-			-	Up-
Cs2g18230.1	Cs2g18230	probably inactive leucine-rich repeat receptor-like protein kinase At5g48380 [Citrus sinensis]	68.662	1.364	0.0341	Up-			-	Up-
Cs2g18620.1	Cs2g18620	ultraviolet-B receptor UVR8 [Citrus sinensis]	46.545	1.241	0.0135	Up-			-	Up-
Cs2g19080.3	Cs2g19080	uncharacterized protein LOC102608863 isoform X1 [Citrus sinensis]	86.881	1.209	0.00042	Up-			-	Up-
Cs2g19320.2	Cs2g19320	7-methylxanthosine synthase 1-like [Citrus sinensis]	38.229	2.142	0.0158	Up-			-	Up-
Cs2g20230.2	Cs2g20230	glycine-rich protein-like [Citrus sinensis]	12.73	1.621	0.00518	Up-			-	Up-
Cs2g21460.1	Cs2g21460	protein DETOXIFICATION 40 [Citrus sinensis]	56.436	1.401	0.00866	Up-			-	Up-
Cs2g21820.2	Cs2g21820	peroxidase 3 isoform X1 [Citrus sinensis]	35.665	1.513	0.00158	Up-			-	Up-
Cs2g22440.1	Cs2g22440	G-type lectin S-receptor-like serine/threonine-protein kinase At2g19130 [Citrus sinensis]	88.636	1.269	0.0434	Up-			-	Up-
Cs2g22650.3	Cs2g22650	"cytochrome b6-f complex iron-sulfur subunit, chloroplastic [Citrus sinensis]"	22.316	1.882	0.0197	Up-			-	Up-
Cs2g25550.1	Cs2g25550	uncharacterized protein LOC102615469 [Citrus sinensis]	8.4276	1.357	0.00712	Up-			-	Up-
Cs2g27180.1	Cs2g27180	glucuronokinase 1 [Citrus sinensis]	42.72	1.203	0.0297	Up-			-	Up-
Cs2g27340.1	Cs2g27340	nuclear pore complex protein GP210 [Citrus sinensis]	39.805	1.28	0.0499	Up-			-	Up-
Cs2g29170.1	Cs2g29170	serrate RNA effector molecule [Citrus sinensis]	86.204	1.218	0.0114	Up-			-	Up-
Cs2g31020.1	Cs2g31020	nuclear cap-binding protein subunit 1 [Citrus sinensis]	86.233	1.205	0.0287	Up-			-	Up-
Cs2g31080.1	Cs2g31080	uncharacterized protein LOC102630209 [Citrus sinensis]	12.548	1.534	0.0278	Up-			-	Up-
Cs2g31210.2	Cs2g31210	pseudouridine-5'-phosphate glycosidase [Citrus sinensis]	32.319	1.221	0.0167	Up-			-	Up-
Cs3g01450.1	Cs3g01450	transmembrane 9 superfamily member 2-like [Citrus sinensis]	67.857	1.425	0.000463	Up-			-	Up-
Cs3g01530.1	Cs3g01530	methionine S-methyltransferase isoform X2 [Citrus sinensis]	121.75	1.479	0.0386	Up-			-	Up-
Cs3g01680.1	Cs3g01680	translation initiation factor eIF-2B subunit beta [Citrus sinensis]	47.238	1.21	0.0364	Up-			-	Up-
Cs3g03120.4	Cs3g03120	cytochrome c-2-like [Citrus sinensis]	12.193	1.226	0.0153	Up-			-	Up-
Cs3g03430.1	Cs3g03430	pentatricopeptide repeat-containing protein At1g10270 [Citrus sinensis]	94.434	1.309	0.00852	Up-			-	Up-
Cs3g07610.1	Cs3g07610	uncharacterized protein LOC102612945 [Citrus sinensis]	7.8221	1.259	0.0443	Up-			-	Up-
Cs3g12650.1	Cs3g12650	kinesin-1-like protein PSS1 [Citrus sinensis]	88.12	1.225	0.0151	Up-			-	Up-
Cs3g14000.2	Cs3g14000	non-functional pseudokinase ZED1-like [Citrus sinensis]	39.955	1.608	0.00664	Up-			-	Up-
Cs3g14050.1	Cs3g14050	non-functional pseudokinase ZED1-like [Citrus sinensis]	28.358	1.282	0.00928	Up-			-	Up-
Cs3g14420.1	Cs3g14420	uncharacterized protein LOC102616658 [Citrus sinensis]	10.837	1.363	0.00882	Up-			-	Up-
Cs3g15370.1	Cs3g15370	probable Xaa-Pro aminopeptidase 3 isoform X1 [Citrus sinensis]	53.761	1.326	0.0045	Up-			-	Up-
Cs3g16220.1	Cs3g16220	serine carboxypeptidase-like 2 [Citrus sinensis]	54.021	1.593	0.0105	Up-			-	Up-
Cs3g16700.1	Cs3g16700	phosphoenolpyruvate carboxykinase [ATP]-like isoform X1 [Citrus sinensis]	77.133	1.355	0.0121	Up-			-	Up-
Cs3g16780.3	Cs3g16780	phosphoglycerate mutase-like protein 1 isoform X2 [Citrus sinensis]	31.33	1.31	0.00112	Up-			-	Up-
Cs3g18220.1	Cs3g18220	probable protein phosphatase 2C 10 [Citrus sinensis]	30.665	1.264	0.0023	Up-			-	Up-
Cs3g18350.1	Cs3g18350	serine/arginine-rich splicing factor SC35 [Citrus sinensis]	29.462	1.219	0.0199	Up-			-	Up-
Cs3g18630.1	Cs3g18630	acetyl-CoA carboxylase 1-like [Citrus sinensis]	228.09	1.226	0.00554	Up-			-	Up-
Cs3g20040.1	Cs3g20040	uncharacterized protein LOC102617553 [Citrus sinensis]	80.294	1.398	0.00226	Up-			-	Up-
Cs3g20830.6	Cs3g20830	alcohol dehydrogenase 1 isoform X1 [Citrus sinensis]	41.146	1.717	0.000542	Up-			-	Up-
Cs3g20920.2	Cs3g20920	vacuolar protein sorting-associated protein 45 homolog isoform X1 [Citrus sinensis]	53.471	1.305	0.00898	Up-			-	Up-
Cs3g20990.1	Cs3g20990	uncharacterized protein C57A10.07 isoform X3 [Citrus sinensis]	38.648	1.231	0.013	Up-			-	Up-
Cs3g21720.1	Cs3g21720	phytosulfokine receptor 2 [Citrus sinensis]	41.46	1.315	0.00328	Up-			-	Up-
Cs3g22450.4	Cs3g22450	"histidinol-phosphate aminotransferase, chloroplastic [Citrus sinensis]"	37.21	1.594	0.032	Up-			-	Up-
Cs3g23550.1	Cs3g23550	non-specific lipid-transfer protein-like 1 [Citrus sinensis]	13.58	1.324	0.00678	Up-			-	Up-
Cs3g23680.3	Cs3g23680	probable protein phosphatase 2C 12 isoform X2 [Citrus sinensis]	34.9	1.37	0.0051	Up-			-	Up-
Cs3g24230.1	Cs3g24230	allene oxide synthase [Citrus sinensis]	59.499	1.253	0.0176	Up-			-	Up-
Cs3g24670.1	Cs3g24670	uncharacterized protein LOC102629273 [Citrus sinensis]	202.09	1.409	0.000157	Up-			-	Up-
Cs3g24740.4	Cs3g24740	random slug protein 5 [Citrus sinensis]	33.248	1.694	0.00374	Up-			-	Up-
Cs3g24800.2	Cs3g24800	uncharacterized protein LOC102608992 [Citrus sinensis]	26.982	1.245	0.0142	Up-			-	Up-
Cs3g25420.1	Cs3g25420	thioredoxin H1 [Citrus sinensis]	13.477	1.86	0.00504	Up-			-	Up-
Cs3g25530.1	Cs3g25530	cysteine proteinase 15A-like [Citrus sinensis]	40.407	2.197	0.0054	Up-			-	Up-
Cs3g25840.4	Cs3g25840	uncharacterized protein LOC102619089 [Citrus sinensis]	4.9219	1.306	0.0376	Up-			-	Up-
Cs3g25920.1	Cs3g25920	5'-3' exoribonuclease 3 isoform X2 [Citrus sinensis]	127.75	1.385	0.000141	Up-			-	Up-
Cs3g26290.1	Cs3g26290	DEAD-box ATP-dependent RNA helicase 28 isoform X1 [Citrus sinensis]	82.016	1.406	0.0111	Up-			-	Up-
Cs3g26630.1	Cs3g26630	uncharacterized protein LOC102618693 [Citrus sinensis]	26.549	1.249	0.024	Up-			-	Up-
Cs3g26880.2	Cs3g26880	"enoyl-CoA hydratase 2, peroxisomal [Citrus sinensis]"	34.3	1.269	0.0188	Up-			-	Up-
Cs4g01680.1	Cs4g01680	chitotriosidase-1-like [Citrus sinensis]	40.762	2.111	0.0147	Up-			-	Up-
Cs4g01760.1	Cs4g01760	transmembrane 9 superfamily member 9-like [Citrus sinensis]	61.376	1.347	0.0128	Up-			-	Up-
Cs4g01930.1	Cs4g01930	shikimate O-hydroxycinnamoyltransferase-like [Citrus sinensis]	50.246	1.791	2.25e-05	Up-			-	Up-
Cs4g02520.1	Cs4g02520	tetraspanin-8 [Citrus sinensis]	49.395	1.35	0.000879	Up-			-	Up-
Cs4g02800.1	Cs4g02800	diacylglycerol kinase 7-like [Citrus sinensis]	52.793	1.201	0.000622	Up-			-	Up-
Cs4g03510.2	Cs4g03510	NADPH--cytochrome P450 reductase isoform X2 [Citrus sinensis]	79.195	1.324	0.0102	Up-			-	Up-
Cs4g03700.2	Cs4g03700	plasma membrane ATPase 4 isoform X1 [Citrus sinensis]	105.06	1.371	0.00066	Up-			-	Up-
Cs4g03740.1	Cs4g03740	peroxidase 16 [Citrus sinensis]	36.432	1.404	0.0185	Up-			-	Up-
Cs4g04610.1	Cs4g04610	26S proteasome regulatory subunit RPN13 [Citrus sinensis]	35.81	1.275	0.0189	Up-			-	Up-
Cs4g04920.4	Cs4g04920	organic cation/carnitine transporter 7-like isoform X2 [Citrus sinensis]	37.331	1.283	0.000638	Up-			-	Up-
Cs4g05050.1	Cs4g05050	protein S-acyltransferase 24 [Citrus sinensis]	69.3	1.214	0.0399	Up-			-	Up-
Cs4g05340.3	Cs4g05340	putative chloride channel-like protein CLC-g [Citrus sinensis]	86.485	1.387	0.00216	Up-			-	Up-
Cs4g05430.1	Cs4g05430	putative clathrin assembly protein At5g35200 [Citrus sinensis]	60.21	1.383	0.00746	Up-			-	Up-
Cs4g06350.2	Cs4g06350	LOW QUALITY PROTEIN: pentatricopeptide repeat-containing protein At4g33170 [Citrus sinensis]	62.498	1.241	0.0272	Up-			-	Up-
Cs4g06730.2	Cs4g06730	conserved oligomeric Golgi complex subunit 3 [Citrus sinensis]	83.604	1.231	0.000278	Up-			-	Up-
Cs4g07000.3	Cs4g07000	"3-oxoacyl-[acyl-carrier-protein] synthase II, chloroplastic-like [Citrus sinensis]"	47.813	1.259	0.0144	Up-			-	Up-
Cs4g11990.1	Cs4g11990	glycine-rich RNA-binding protein 8 [Citrus sinensis]	11.537	1.213	0.0456	Up-			-	Up-
Cs4g14210.2	Cs4g14210	receptor-like serine/threonine-protein kinase ALE2 isoform X2 [Citrus sinensis]	111.17	1.339	0.0371	Up-			-	Up-
Cs4g14970.1	Cs4g14970	probable acyl-activating enzyme 6 [Citrus sinensis]	62.512	1.538	0.00864	Up-			-	Up-
Cs4g15690.2	Cs4g15690	ras-related protein RHN1 isoform X1 [Citrus sinensis]	20.46	1.276	0.0353	Up-			-	Up-
Cs4g16010.3	Cs4g16010	protein CONTINUOUS VASCULAR RING 1 [Citrus sinensis]	25.968	1.28	0.0357	Up-			-	Up-
Cs4g17540.1	Cs4g17540	probable amino-acid racemase isoform X1 [Citrus sinensis]	36.48	1.683	0.00576	Up-			-	Up-
Cs4g17690.1	Cs4g17690	"adenine nucleotide transporter BT1, chloroplastic/mitochondrial [Citrus sinensis]"	42.076	1.945	0.000581	Up-			-	Up-
Cs4g18060.1	Cs4g18060	methyl-CpG-binding domain-containing protein 11 [Citrus sinensis]	32.274	1.311	0.0189	Up-			-	Up-
Cs4g18090.1	Cs4g18090	umecyanin-like [Citrus sinensis]	19.755	4.239	0.015	Up-			-	Up-
Cs4g18730.1	Cs4g18730	"ferrochelatase-2, chloroplastic [Citrus sinensis]"	53.16	1.388	0.0358	Up-			-	Up-
Cs4g19000.2	Cs4g19000	early nodulin-93 [Citrus sinensis]	12.053	1.751	0.000877	Up-			-	Up-
Cs4g19740.1	Cs4g19740	putative hydrolase YtaP [Citrus sinensis]	40.64	1.385	0.0072	Up-			-	Up-
Cs4g20030.2	Cs4g20030	two-on-two hemoglobin-3 [Citrus sinensis]	19.66	1.204	0.0262	Up-			-	Up-
Cs4g20210.1	Cs4g20210	nucleolin [Citrus sinensis]	35.854	1.393	0.00866	Up-			-	Up-
Cs5g01450.1	Cs5g01450	transcription factor MYC2-like [Citrus sinensis]	58.218	1.381	0.0171	Up-			-	Up-
Cs5g02030.1	Cs5g02030	RNA polymerase II transcriptional coactivator KELP [Citrus sinensis]	37.656	1.239	0.0187	Up-			-	Up-
Cs5g02720.1	Cs5g02720	"6-phosphogluconate dehydrogenase, decarboxylating 1, chloroplastic isoform X1 [Citrus sinensis]"	54.206	1.332	0.0119	Up-			-	Up-
Cs5g07300.2	Cs5g07300	probable inactive purple acid phosphatase 27 [Citrus sinensis]	69.351	1.246	0.0155	Up-			-	Up-
Cs5g07570.1	Cs5g07570	probable receptor-like protein kinase At5g47070 [Citrus sinensis]	44.546	1.396	0.00816	Up-			-	Up-
Cs5g08520.1	Cs5g08520	peroxisomal acyl-coenzyme A oxidase 1 [Citrus sinensis]	74.188	1.305	0.0172	Up-			-	Up-
Cs5g09020.1	Cs5g09020	L-lactate dehydrogenase B [Citrus sinensis]	37.739	2.199	0.00472	Up-			-	Up-
Cs5g09390.2	Cs5g09390	protein YLS3 [Citrus sinensis]	19.337	1.474	0.00286	Up-			-	Up-
Cs5g09420.1	Cs5g09420	uncharacterized protein LOC102627073 [Citrus sinensis]	20.141	1.226	0.00862	Up-			-	Up-
Cs5g09680.2	Cs5g09680	AT-hook motif nuclear-localized protein 1 [Citrus sinensis]	25.932	1.27	0.00914	Up-			-	Up-
Cs5g10210.3	Cs5g10210	cell wall protein AWA1 isoform X1 [Citrus sinensis]	38.827	1.351	0.003	Up-			-	Up-
Cs5g10550.1	Cs5g10550	thaumatin-like protein [Citrus sinensis]	24.186	1.78	0.0498	Up-			-	Up-
Cs5g10820.1	Cs5g10820	expansin-A1-like [Citrus sinensis]	30.591	1.641	0.0119	Up-			-	Up-
Cs5g11630.1	Cs5g11630	UDP-glycosyltransferase 83A1-like [Citrus sinensis]	51.731	1.866	0.0486	Up-			-	Up-
Cs5g12950.1	Cs5g12950	probable serine/threonine-protein kinase At1g18390 isoform X2 [Citrus sinensis]	73.108	1.202	0.0411	Up-			-	Up-
Cs5g13300.1	Cs5g13300	"trifunctional UDP-glucose 4,6-dehydratase/UDP-4-keto-6-deoxy-D-glucose 3,5-epimerase/UDP-4-keto-L-rhamnose-reductase RHM1 [Citrus sinensis]"	75.275	1.543	0.00358	Up-			-	Up-
Cs5g14880.1	Cs5g14880	cytochrome P450 CYP72A219-like [Citrus sinensis]	56.426	1.241	0.0228	Up-			-	Up-
Cs5g14900.1	Cs5g14900	cytochrome P450 CYP72A219-like [Citrus sinensis]	59.911	1.269	0.0102	Up-			-	Up-
Cs5g16160.1	Cs5g16160	uncharacterized membrane protein C776.05-like [Citrus sinensis]	44.471	1.206	0.0142	Up-			-	Up-
Cs5g17040.5	Cs5g17040	alcohol dehydrogenase-like 6 [Citrus sinensis]	28.71	1.631	0.0257	Up-			-	Up-
Cs5g17190.3	Cs5g17190	peptidyl-prolyl cis-trans isomerase FKBP43-like isoform X1 [Citrus sinensis]	65.444	1.289	0.0152	Up-			-	Up-
Cs5g18710.1	Cs5g18710	licodione synthase-like [Citrus sinensis]	96.713	1.412	0.00268	Up-			-	Up-
Cs5g20300.2	Cs5g20300	SCY1-like protein 2 [Citrus sinensis]	99.741	1.248	0.000176	Up-			-	Up-
Cs5g20420.1	Cs5g20420	"crocetin glucosyltransferase, chloroplastic-like, partial [Citrus sinensis]"	19.665	1.278	0.003	Up-			-	Up-
Cs5g21860.1	Cs5g21860	chitinase CHI1 precursor [Citrus sinensis]	25.102	3.332	0.046	Up-			-	Up-
Cs5g23150.3	Cs5g23150	"hydroxyacylglutathione hydrolase 2, mitochondrial [Citrus sinensis]"	29.358	1.209	0.00784	Up-			-	Up-
Cs5g23630.1	Cs5g23630	"peptidyl-prolyl cis-trans isomerase FKBP16-3, chloroplastic [Citrus sinensis]"	24.665	1.286	0.0064	Up-			-	Up-
Cs5g24700.1	Cs5g24700	uncharacterized protein At1g05835 [Citrus sinensis]	15.339	1.495	0.0116	Up-			-	Up-
Cs5g25030.1	Cs5g25030	"NADH dehydrogenase [ubiquinone] iron-sulfur protein 6, mitochondrial [Citrus sinensis]"	11.309	1.242	0.0314	Up-			-	Up-
Cs5g26840.3	Cs5g26840	syntaxin-132 [Citrus sinensis]	31.709	1.332	0.00394	Up-			-	Up-
Cs5g26850.2	Cs5g26850	DNA ligase 1 [Citrus sinensis]	40.603	1.202	0.000881	Up-			-	Up-
Cs5g27970.1	Cs5g27970	cytochrome b5 [Citrus sinensis]	14.801	1.292	0.00124	Up-			-	Up-
Cs5g28140.1	Cs5g28140	vesicle-associated membrane protein 722 [Citrus sinensis]	24.615	1.395	0.0141	Up-			-	Up-
Cs5g28400.1	Cs5g28400	hemoglobin-2 [Citrus sinensis]	18.218	2.777	0.00588	Up-			-	Up-
Cs5g30800.1	Cs5g30800	BI1-like protein [Citrus sinensis]	27.156	1.213	0.0309	Up-			-	Up-
Cs5g31640.1	Cs5g31640	protein HUA2-LIKE 2-like isoform X3 [Citrus sinensis]	19.061	1.205	0.0176	Up-			-	Up-
Cs5g32070.2	Cs5g32070	sugar transporter ERD6-like 7 [Citrus sinensis]	51.336	1.244	0.026	Up-			-	Up-
Cs5g33580.1	Cs5g33580	"fumarate hydratase 1, mitochondrial [Citrus sinensis]"	104.07	1.218	0.00142	Up-			-	Up-
Cs5g33940.1	Cs5g33940	probable carboxylesterase 5 [Citrus sinensis]	37.246	2.007	0.00252	Up-			-	Up-
Cs5g35290.1	Cs5g35290	3-isopropylmalate dehydratase large subunit [Citrus sinensis]	55.657	1.216	0.0147	Up-			-	Up-
Cs6g04320.1	Cs6g04320	dnaJ protein P58IPK homolog [Citrus sinensis]	54.185	1.201	0.0018	Up-			-	Up-
Cs6g04430.1	Cs6g04430	syntaxin-71 [Citrus sinensis]	29.878	1.207	0.00444	Up-			-	Up-
Cs6g05210.1	Cs6g05210	GDSL esterase/lipase At1g09390-like isoform X2 [Citrus sinensis]	30.252	1.207	0.0477	Up-			-	Up-
Cs6g05970.2	Cs6g05970	THO complex subunit 4B-like isoform X2 [Citrus sinensis]	27.348	1.212	0.0106	Up-			-	Up-
Cs6g07400.1	Cs6g07400	laccase-7-like [Citrus sinensis]	62.691	1.563	0.0353	Up-			-	Up-
Cs6g07480.1	Cs6g07480	tubulin beta chain [Citrus sinensis]	48.317	1.369	0.0236	Up-			-	Up-
Cs6g08310.2	Cs6g08310	"probable envelope ADP,ATP carrier protein, chloroplastic [Citrus sinensis]"	40.053	1.202	0.00908	Up-			-	Up-
Cs6g08410.1	Cs6g08410	uncharacterized protein LOC102608051 isoform X2 [Citrus sinensis]	49.783	1.333	0.0431	Up-			-	Up-
Cs6g08550.1	Cs6g08550	trihelix transcription factor GT-3b [Citrus sinensis]	34.954	1.736	0.0302	Up-			-	Up-
Cs6g08840.1	Cs6g08840	pyruvate decarboxylase 2 [Citrus sinensis]	65.34	1.352	0.0036	Up-			-	Up-
Cs6g09850.1	Cs6g09850	uncharacterized protein LOC102622767 [Citrus sinensis]	34.834	1.235	0.00354	Up-			-	Up-
Cs6g09940.1	Cs6g09940	non-specific lipid-transfer protein 1-like [Citrus sinensis]	11.97	2.271	0.0028	Up-			-	Up-
Cs6g10670.2	Cs6g10670	ethanolamine-phosphate cytidylyltransferase [Citrus sinensis]	46.613	1.224	0.0087	Up-			-	Up-
Cs6g10770.2	Cs6g10770	DEAD-box ATP-dependent RNA helicase 53-like [Citrus sinensis]	66.974	1.257	0.0456	Up-			-	Up-
Cs6g12510.1	Cs6g12510	uncharacterized protein LOC102630964 [Citrus sinensis]	20.636	1.298	0.0111	Up-			-	Up-
Cs6g13090.1	Cs6g13090	rhomboid-like protein 15 isoform X2 [Citrus sinensis]	44.358	1.279	0.00286	Up-			-	Up-
Cs6g13520.1	Cs6g13520	putative phosphatidylglycerol/phosphatidylinositol transfer protein DDB_G0282179 [Citrus sinensis]	16.643	1.66	0.0348	Up-			-	Up-
Cs6g13540.1	Cs6g13540	uncharacterized protein LOC102630770 [Citrus sinensis]	26.63	1.255	0.00952	Up-			-	Up-
Cs6g13590.1	Cs6g13590	syntaxin-121 [Citrus sinensis]	37.288	1.864	0.0079	Up-			-	Up-
Cs6g13820.1	Cs6g13820	protein YLS9 [Citrus sinensis]	25.33	1.834	0.0406	Up-			-	Up-
Cs6g13860.1	Cs6g13860	aspartic proteinase nepenthesin-1 [Citrus sinensis]	51.965	1.24	0.0254	Up-			-	Up-
Cs6g14640.1	Cs6g14640	"iron-sulfur assembly protein IscA-like 2, mitochondrial [Citrus sinensis]"	17.89	1.588	0.00698	Up-			-	Up-
Cs6g15670.3	Cs6g15670	"pyruvate kinase 1, cytosolic [Citrus sinensis]"	57.208	1.332	0.0169	Up-			-	Up-
Cs6g15850.1	Cs6g15850	microsomal glutathione S-transferase 3 [Citrus sinensis]	17.354	1.216	0.00816	Up-			-	Up-
Cs6g16770.1	Cs6g16770	"glucan endo-1,3-beta-glucosidase, acidic isoform PR-Q'-like [Citrus sinensis]"	38.14	4.514	0.0346	Up-			-	Up-
Cs6g17270.1	Cs6g17270	THO complex subunit 4D isoform X1 [Citrus sinensis]	31.2	1.242	0.009	Up-			-	Up-
Cs6g18650.1	Cs6g18650	caffeoylshikimate esterase [Citrus sinensis]	38.949	1.321	0.027	Up-			-	Up-
Cs6g19130.1	Cs6g19130	tryptophan synthase beta chain 2 [Citrus sinensis]	105.69	1.458	0.0197	Up-			-	Up-
Cs6g19250.1	Cs6g19250	"pentatricopeptide repeat-containing protein At3g02490, mitochondrial [Citrus sinensis]"	70.4	1.285	0.00324	Up-			-	Up-
Cs6g19590.1	Cs6g19590	uncharacterized protein LOC102612079 [Citrus sinensis]	11.086	3.443	0.0158	Up-			-	Up-
Cs6g20100.2	Cs6g20100	protein CREG1 [Citrus sinensis]	22.992	1.383	0.0209	Up-			-	Up-
Cs6g20470.1	Cs6g20470	"AAA-ATPase ASD, mitochondrial-like isoform X1 [Citrus sinensis]"	61.947	3.328	0.0441	Up-			-	Up-
Cs6g20490.1	Cs6g20490	"AAA-ATPase ASD, mitochondrial-like isoform X2 [Citrus sinensis]"	55.608	1.46	0.0339	Up-			-	Up-
Cs6g20830.1	Cs6g20830	plant cysteine oxidase 2 [Citrus sinensis]	41.904	1.435	0.0302	Up-			-	Up-
Cs6g20910.1	Cs6g20910	3-dehydroquinate synthase homolog [Citrus sinensis]	43.764	1.921	0.0109	Up-			-	Up-
Cs6g21110.1	Cs6g21110	ABC transporter B family member 19 [Citrus sinensis]	136.34	1.345	0.0308	Up-			-	Up-
Cs7g01520.1	Cs7g01520	cytochrome b5 domain-containing protein RLF [Citrus sinensis]	21.332	1.261	0.00546	Up-			-	Up-
Cs7g01840.4	Cs7g01840	"ADP,ATP carrier protein 1, mitochondrial [Citrus sinensis]"	41.898	1.446	0.00748	Up-			-	Up-
Cs7g02350.1	Cs7g02350	"protein BPS1, chloroplastic isoform X2 [Citrus sinensis]"	34.366	1.567	0.014	Up-			-	Up-
Cs7g03480.1	Cs7g03480	uncharacterized protein LOC102630260 [Citrus sinensis]	22.348	1.502	0.00554	Up-			-	Up-
Cs7g03630.2	Cs7g03630	expansin-A1-like [Citrus sinensis]	26.578	1.875	0.0241	Up-			-	Up-
Cs7g03770.1	Cs7g03770	extracellular ribonuclease LE-like [Citrus sinensis]	25.805	1.273	0.00742	Up-			-	Up-
Cs7g03870.2	Cs7g03870	probable methyltransferase PMT2 [Citrus sinensis]	69.034	1.286	0.00218	Up-			-	Up-
Cs7g03890.1	Cs7g03890	sphinganine C4-monooxygenase 1 [Citrus sinensis]	30.656	1.572	3.79e-05	Up-			-	Up-
Cs7g04310.3	Cs7g04310	"alpha-amylase 3, chloroplastic [Citrus sinensis]"	85.424	1.33	0.00736	Up-			-	Up-
Cs7g04510.1	Cs7g04510	uncharacterized protein LOC102619416 isoform X2 [Citrus sinensis]	48.997	1.704	0.035	Up-			-	Up-
Cs7g04600.1	Cs7g04600	glutathione S-transferase U17-like [Citrus sinensis]	25.584	1.203	0.0242	Up-			-	Up-
Cs7g04800.1	Cs7g04800	"2,6-dihydroxypyridine 3-monooxygenase [Citrus sinensis]"	50.294	1.295	0.000923	Up-			-	Up-
Cs7g05510.3	Cs7g05510	probable LRR receptor-like serine/threonine-protein kinase At1g56140 [Citrus sinensis]	60.313	1.266	0.00636	Up-			-	Up-
Cs7g06520.1	Cs7g06520	probable phospholipid hydroperoxide glutathione peroxidase [Citrus sinensis]	27.025	1.275	0.0217	Up-			-	Up-
Cs7g06680.1	Cs7g06680	"protein TIC 55, chloroplastic [Citrus sinensis]"	59.933	1.429	0.00952	Up-			-	Up-
Cs7g07080.4	Cs7g07080	serine/arginine-rich splicing factor RSZ22 [Citrus sinensis]	19.72	1.224	0.0113	Up-			-	Up-
Cs7g07540.6	Cs7g07540	uncharacterized protein LOC102617211 [Citrus sinensis]	95.663	1.535	0.0043	Up-			-	Up-
Cs7g07990.1	Cs7g07990	metalloendoproteinase 3-MMP [Citrus sinensis]	40.485	1.397	0.0183	Up-			-	Up-
Cs7g08490.1	Cs7g08490	equilibrative nucleotide transporter 1 [Citrus sinensis]	42.619	1.72	0.00358	Up-			-	Up-
Cs7g09350.2	Cs7g09350	plant intracellular Ras-group-related LRR protein 3 [Citrus sinensis]	50.894	1.274	0.0174	Up-			-	Up-
Cs7g09800.2	Cs7g09800	cleavage and polyadenylation specificity factor subunit CG7185-like [Citrus sinensis]	69.717	1.342	0.0159	Up-			-	Up-
Cs7g11420.3	Cs7g11420	PLASMODESMATA CALLOSE-BINDING PROTEIN 3-like [Citrus sinensis]	19.077	1.256	9.91e-05	Up-			-	Up-
Cs7g11710.1	Cs7g11710	cytochrome b5 isoform A [Citrus sinensis]	14.853	1.254	0.00112	Up-			-	Up-
Cs7g13410.2	Cs7g13410	calumenin [Citrus sinensis]	39.929	1.326	0.0294	Up-			-	Up-
Cs7g15060.2	Cs7g15060	anamorsin homolog [Citrus sinensis]	28.804	1.339	0.0172	Up-			-	Up-
Cs7g15370.1	Cs7g15370	septin and tuftelin-interacting protein 1 homolog 1 [Citrus sinensis]	70.459	1.361	0.0018	Up-			-	Up-
Cs7g16120.1	Cs7g16120	regulation of nuclear pre-mRNA domain-containing protein 1B-like [Citrus sinensis]	66.949	1.203	0.00634	Up-			-	Up-
Cs7g18770.4	Cs7g18770	uncharacterized WD repeat-containing protein C343.04c-like [Citrus sinensis]	58.326	1.298	0.0129	Up-			-	Up-
Cs7g18840.3	Cs7g18840	probable polyamine oxidase 2 isoform X5 [Citrus sinensis]	42.861	1.545	0.0104	Up-			-	Up-
Cs7g19440.3	Cs7g19440	uncharacterized protein LOC102618549 [Citrus sinensis]	51.547	1.685	0.000982	Up-			-	Up-
Cs7g19620.2	Cs7g19620	mitochondrial import inner membrane translocase subunit Tim16 [Citrus sinensis]	11.823	1.276	0.00448	Up-			-	Up-
Cs7g21230.1	Cs7g21230	glycosyltransferase family protein 64 protein C5 [Citrus sinensis]	70.677	1.222	0.0455	Up-			-	Up-
Cs7g22250.1	Cs7g22250	haloacid dehalogenase-like hydrolase domain-containing protein Sgpp [Citrus sinensis]	27.33	1.252	0.0153	Up-			-	Up-
Cs7g22640.1	Cs7g22640	tobamovirus multiplication protein 2A [Citrus sinensis]	31.247	1.261	0.00926	Up-			-	Up-
Cs7g22960.1	Cs7g22960	plant intracellular Ras-group-related LRR protein 5-like [Citrus sinensis]	59.333	1.319	0.0305	Up-			-	Up-
Cs7g25600.1	Cs7g25600	caffeoylshikimate esterase-like [Citrus sinensis]	37.103	1.214	0.0103	Up-			-	Up-
Cs7g25890.1	Cs7g25890	UDP-glycosyltransferase 89B2-like [Citrus sinensis]	52.345	1.519	0.00622	Up-			-	Up-
Cs7g26260.3	Cs7g26260	DNA mismatch repair protein MSH2 [Citrus sinensis]	101.05	1.583	0.0077	Up-			-	Up-
Cs7g26550.2	Cs7g26550	aluminum-activated malate transporter 9-like [Citrus sinensis]	64.203	1.283	0.00278	Up-			-	Up-
Cs7g27180.1	Cs7g27180	"chorismate synthase, chloroplastic [Citrus sinensis]"	47.889	1.441	0.00144	Up-			-	Up-
Cs7g27420.3	Cs7g27420	beta-taxilin-like isoform X1 [Citrus sinensis]	47.456	1.227	0.00112	Up-			-	Up-
Cs7g28390.3	Cs7g28390	metal tolerance protein 11 [Citrus sinensis]	36.692	1.659	0.0277	Up-			-	Up-
Cs7g28890.2	Cs7g28890	uncharacterized protein LOC102613102 [Citrus sinensis]	6.6556	1.29	0.0161	Up-			-	Up-
Cs7g31130.2	Cs7g31130	GDSL esterase/lipase CPRD49 [Citrus sinensis]	28.665	1.307	0.00356	Up-			-	Up-
Cs7g31140.2	Cs7g31140	putative ABC1 protein At2g40090 isoform X2 [Citrus sinensis]	60.459	1.233	0.0149	Up-			-	Up-
Cs7g32360.2	Cs7g32360	actin-related protein 5 isoform X1 [Citrus sinensis]	75.455	1.21	0.00214	Up-			-	Up-
Cs8g01070.1	Cs8g01070	pentatricopeptide repeat-containing protein At4g38150 [Citrus sinensis]	44.301	1.24	0.0241	Up-			-	Up-
Cs8g01390.1	Cs8g01390	"alpha-1,3-mannosyl-glycoprotein 2-beta-N-acetylglucosaminyltransferase [Citrus sinensis]"	53.43	1.285	0.00946	Up-			-	Up-
Cs8g01710.1	Cs8g01710	uncharacterized protein LOC102624434 [Citrus sinensis]	95.395	1.204	0.0365	Up-			-	Up-
Cs8g02510.3	Cs8g02510	uncharacterized protein LOC102623869 [Citrus sinensis]	44.116	1.449	0.000423	Up-			-	Up-
Cs8g02630.1	Cs8g02630	WD-40 repeat-containing protein MSI3 [Citrus sinensis]	46.072	1.379	0.0158	Up-			-	Up-
Cs8g03480.1	Cs8g03480	basic form of pathogenesis-related protein 1-like [Citrus sinensis]	33.109	3.778	0.0471	Up-			-	Up-
Cs8g04430.3	Cs8g04430	somatic embryogenesis receptor kinase 1 [Citrus sinensis]	18.342	1.38	0.0148	Up-			-	Up-
Cs8g05790.3	Cs8g05790	zinc-binding alcohol dehydrogenase domain-containing protein 2 isoform X1 [Citrus sinensis]	68.251	1.207	0.0478	Up-			-	Up-
Cs8g06470.1	Cs8g06470	"glucan endo-1,3-beta-glucosidase 7 [Citrus sinensis]"	49.444	1.237	0.00706	Up-			-	Up-
Cs8g07200.4	Cs8g07200	protein RER1B-like isoform X2 [Citrus sinensis]	21.842	1.231	0.002	Up-			-	Up-
Cs8g08320.1	Cs8g08320	probable cysteine proteinase A494 [Citrus sinensis]	40.766	1.615	0.0102	Up-			-	Up-
Cs8g08710.2	Cs8g08710	"fructose-bisphosphate aldolase 1, chloroplastic [Citrus sinensis]"	42.8	1.502	0.000125	Up-			-	Up-
Cs8g08880.1	Cs8g08880	probable alkaline/neutral invertase B [Citrus sinensis]	65.088	1.339	0.0129	Up-			-	Up-
Cs8g09050.1	Cs8g09050	protein XAP5 CIRCADIAN TIMEKEEPER [Citrus sinensis]	39.538	1.286	0.0071	Up-			-	Up-
Cs8g09670.1	Cs8g09670	KH domain-containing protein At4g18375 isoform X1 [Citrus sinensis]	62.316	1.252	0.0325	Up-			-	Up-
Cs8g09780.1	Cs8g09780	geraniol 8-hydroxylase-like [Citrus sinensis]	56.012	1.83	0.00784	Up-			-	Up-
Cs8g10020.1	Cs8g10020	auxin-induced protein PCNT115 [Citrus sinensis]	37.727	1.326	0.0364	Up-			-	Up-
Cs8g10110.1	Cs8g10110	auxin-induced protein PCNT115-like isoform X1 [Citrus sinensis]	41.379	1.308	0.0141	Up-			-	Up-
Cs8g10160.1	Cs8g10160	auxin-induced protein PCNT115-like isoform X1 [Citrus sinensis]	37.598	1.203	0.0339	Up-			-	Up-
Cs8g11810.1	Cs8g11810	gamma-glutamyl hydrolase 1-like isoform X2 [Citrus sinensis]	10.649	1.49	0.00342	Up-			-	Up-
Cs8g13740.1	Cs8g13740	pathogenesis-related protein PR-4A [Citrus sinensis]	15.387	2.434	0.0485	Up-			-	Up-
Cs8g15480.1	Cs8g15480	"pheophorbide a oxygenase, chloroplastic [Citrus sinensis]"	60.993	1.332	0.00252	Up-			-	Up-
Cs8g15520.1	Cs8g15520	"superoxide dismutase [Cu-Zn], chloroplastic [Citrus sinensis]"	26.002	1.264	0.0352	Up-			-	Up-
Cs8g16640.2	Cs8g16640	aquaporin PIP2-1 [Citrus sinensis]	28.395	1.309	0.0087	Up-			-	Up-
Cs8g16660.1	Cs8g16660	uncharacterized protein LOC102628279 [Citrus sinensis]	9.6458	1.315	0.00638	Up-			-	Up-
Cs8g16770.3	Cs8g16770	probable pyridoxal 5'-phosphate synthase subunit PDX2 [Citrus sinensis]	22.469	1.293	0.0152	Up-			-	Up-
Cs8g17020.1	Cs8g17020	protein disulfide-isomerase 5-1 [Citrus sinensis]	40.053	1.227	0.0386	Up-			-	Up-
Cs8g17380.3	Cs8g17380	uncharacterized protein LOC102631197 isoform X1 [Citrus sinensis]	92.839	1.227	0.0412	Up-			-	Up-
Cs8g17540.1	Cs8g17540	phototropin-1 [Citrus sinensis]	112.51	1.66	0.00346	Up-			-	Up-
Cs8g18120.1	Cs8g18120	histone H4 [Citrus sinensis]	11.409	1.368	0.02	Up-			-	Up-
Cs8g18500.1	Cs8g18500	mitochondrial import inner membrane translocase subunit TIM9 [Citrus sinensis]	10.804	1.221	0.000444	Up-			-	Up-
Cs8g18700.1	Cs8g18700	scarecrow-like protein 33 [Citrus sinensis]	77.418	1.288	0.0071	Up-			-	Up-
Cs8g19480.1	Cs8g19480	UDP-glucose iridoid glucosyltransferase-like [Citrus sinensis]	51.482	1.262	0.0402	Up-			-	Up-
Cs8g19600.1	Cs8g19600	mitochondrial import inner membrane translocase subunit TIM10 [Citrus sinensis]	14.61	1.459	0.0102	Up-			-	Up-
Cs8g20160.2	Cs8g20160	nudC domain-containing protein 2 [Citrus sinensis]	17.097	1.228	0.00258	Up-			-	Up-
Cs9g01410.1	Cs9g01410	S-adenosylmethionine synthase [Citrus sinensis]	42.201	1.735	0.0434	Up-			-	Up-
Cs9g01580.1	Cs9g01580	DEAD-box ATP-dependent RNA helicase 46 [Citrus sinensis]	124.54	1.361	0.000619	Up-			-	Up-
Cs9g02220.2	Cs9g02220	phytochrome B [Citrus sinensis]	120.9	1.275	0.00904	Up-			-	Up-
Cs9g02530.1	Cs9g02530	"acetate/butyrate--CoA ligase AAE7, peroxisomal-like [Citrus sinensis]"	62.326	1.384	0.0133	Up-			-	Up-
Cs9g02550.1	Cs9g02550	"acetate/butyrate--CoA ligase AAE7, peroxisomal-like [Citrus sinensis]"	61.714	1.245	0.0414	Up-			-	Up-
Cs9g03610.1	Cs9g03610	major allergen Pru ar 1-like [Citrus sinensis]	17.444	6.026	0.0457	Up-			-	Up-
Cs9g03630.1	Cs9g03630	major allergen Pru ar 1-like [Citrus sinensis]	17.643	4.142	0.0266	Up-			-	Up-
Cs9g03740.3	Cs9g03740	topless-related protein 2 [Citrus sinensis]	112.39	1.208	0.0427	Up-			-	Up-
Cs9g04460.1	Cs9g04460	alanine--tRNA ligase isoform X1 [Citrus sinensis]	28.415	1.32	0.000424	Up-			-	Up-
Cs9g05180.2	Cs9g05180	NADH dehydrogenase [ubiquinone] 1 alpha subcomplex subunit 8-B [Citrus sinensis]	12.049	1.361	0.000984	Up-			-	Up-
Cs9g06570.1	Cs9g06570	"long chain acyl-CoA synthetase 6, peroxisomal isoform X1 [Citrus sinensis]"	76.386	1.325	0.00508	Up-			-	Up-
Cs9g06620.1	Cs9g06620	sugar transport protein 13 [Citrus sinensis]	57.736	9.201	0.028	Up-			-	Up-
Cs9g07550.1	Cs9g07550	uncharacterized protein LOC102621524 [Citrus sinensis]	23.326	1.463	0.0198	Up-			-	Up-
Cs9g07680.1	Cs9g07680	"early light-induced protein 1, chloroplastic [Citrus sinensis]"	20.422	3.582	0.00258	Up-			-	Up-
Cs9g10300.2	Cs9g10300	probable methyltransferase PMT8 [Citrus sinensis]	57.739	1.329	0.0321	Up-			-	Up-
Cs9g10320.5	Cs9g10320	putative E3 ubiquitin-protein ligase XBAT34 isoform X3 [Citrus sinensis]	49.179	1.356	0.0104	Up-			-	Up-
Cs9g10410.1	Cs9g10410	probable glutathione S-transferase [Citrus sinensis]	26.676	1.59	0.0094	Up-			-	Up-
Cs9g11030.2	Cs9g11030	putative vesicle-associated membrane protein 726 [Citrus sinensis]	24.712	1.244	0.00278	Up-			-	Up-
Cs9g11250.1	Cs9g11250	"3-ketoacyl-CoA thiolase 2, peroxisomal [Citrus sinensis]"	48.718	1.43	0.0424	Up-			-	Up-
Cs9g12450.2	Cs9g12450	calcium-dependent protein kinase 32 isoform X2 [Citrus sinensis]	60.296	1.484	0.007	Up-			-	Up-
Cs9g14480.1	Cs9g14480	1-aminocyclopropane-1-carboxylate oxidase 5-like [Citrus sinensis]	39.24	2.001	0.0197	Up-			-	Up-
Cs9g14710.1	Cs9g14710	acidic endochitinase-like [Citrus sinensis]	32.871	2.108	0.0203	Up-			-	Up-
Cs9g14730.4	Cs9g14730	luc7-like protein 3 [Citrus sinensis]	41.066	1.273	0.000882	Up-			-	Up-
Cs9g14740.1	Cs9g14740	cell number regulator 6 [Citrus sinensis]	50.464	1.229	0.019	Up-			-	Up-
Cs9g15060.2	Cs9g15060	autophagy-related protein 3 [Citrus sinensis]	31.974	1.222	5.67e-05	Up-			-	Up-
Cs9g15310.2	Cs9g15310	uncharacterized Rho GTPase-activating protein At5g61530 [Citrus sinensis]	36.324	1.28	0.0229	Up-			-	Up-
Cs9g16170.1	Cs9g16170	uncharacterized protein LOC102627411 [Citrus sinensis]	22.763	1.245	0.0235	Up-			-	Up-
Cs9g16550.1	Cs9g16550	probable fructokinase-7 [Citrus sinensis]	37.445	1.231	0.00698	Up-			-	Up-
Cs9g17170.1	Cs9g17170	pre-mRNA cleavage factor Im 25 kDa subunit 2 [Citrus sinensis]	22.906	1.275	0.0042	Up-			-	Up-
Cs9g17220.1	Cs9g17220	transmembrane ascorbate ferrireductase 1 [Citrus sinensis]	25.041	1.253	0.044	Up-			-	Up-
Cs9g17310.1	Cs9g17310	O-glucosyltransferase rumi homolog [Citrus sinensis]	58.21	1.215	0.0426	Up-			-	Up-
Cs9g17340.1	Cs9g17340	oxalate--CoA ligase isoform X1 [Citrus sinensis]	56.162	1.538	0.0348	Up-			-	Up-
Cs9g18650.1	Cs9g18650	ABC transporter C family member 10-like [Citrus sinensis]	160.37	1.886	0.00152	Up-			-	Up-
Cs9g18700.1	Cs9g18700	hevamine-A [Citrus sinensis]	31.746	1.807	0.0109	Up-			-	Up-
Cs9g18830.1	Cs9g18830	"anthocyanidin 5,3-O-glucosyltransferase-like [Citrus sinensis]"	52.85	2.434	0.000858	Up-			-	Up-
Cs9g19170.2	Cs9g19170	FK506-binding protein 4 [Citrus sinensis]	11.429	1.965	0.000683	Up-			-	Up-
orange1.1t00149.4	orange1	protein bem46 isoform X3 [Citrus sinensis]	35.263	1.36	0.0444	Up-			-	Up-
orange1.1t00216.1	orange1	methionine aminopeptidase 1A [Citrus sinensis]	44.093	1.358	0.00196	Up-			-	Up-
orange1.1t00351.3	orange1	probable serine/threonine-protein kinase At5g41260 isoform X2 [Citrus sinensis]	55.298	1.203	0.0151	Up-			-	Up-
orange1.1t00386.2	orange1	"bifunctional L-3-cyanoalanine synthase/cysteine synthase 1, mitochondrial [Citrus sinensis]"	40.28	1.238	0.00284	Up-			-	Up-
orange1.1t00405.2	orange1	probable serine/threonine-protein kinase At1g01540 [Citrus sinensis]	45.389	1.265	0.0161	Up-			-	Up-
orange1.1t00436.1	orange1	delta(8)-fatty-acid desaturase 2 [Citrus sinensis]	51.523	3.163	0.00968	Up-			-	Up-
orange1.1t00450.1	orange1	"protein CURVATURE THYLAKOID 1A, chloroplastic [Citrus sinensis]"	17.802	1.647	0.0052	Up-			-	Up-
orange1.1t00559.1	orange1	probable L-gulonolactone oxidase 6 [Citrus sinensis]	65.389	1.274	0.000761	Up-			-	Up-
orange1.1t00664.1	orange1	"(R,S)-reticuline 7-O-methyltransferase-like [Citrus sinensis]"	8.3586	1.396	0.00576	Up-			-	Up-
orange1.1t00772.1	orange1	lycopene beta-cyclase 1 [Citrus sinensis]	58.627	1.22	0.0197	Up-			-	Up-
orange1.1t01026.1	orange1	abscisic acid receptor PYR1 [Citrus sinensis]	23.269	1.205	0.0126	Up-			-	Up-
orange1.1t01318.3	orange1	RNA-binding protein with multiple splicing [Citrus sinensis]	30.918	1.216	0.0104	Up-			-	Up-
orange1.1t01329.1	orange1	"ATP synthase subunit epsilon, mitochondrial [Citrus sinensis]"	7.95	1.343	0.0256	Up-			-	Up-
orange1.1t01404.3	orange1	DEAD-box ATP-dependent RNA helicase 35 [Citrus sinensis]	65.976	1.212	0.000384	Up-			-	Up-
orange1.1t01433.3	orange1	protein TOPLESS isoform X1 [Citrus sinensis]	120.89	1.417	0.00932	Up-			-	Up-
orange1.1t01559.1	orange1	rhodocoxin [Citrus sinensis]	17.4	1.242	0.0176	Up-			-	Up-
orange1.1t01574.1	orange1	uncharacterized protein At5g48480-like [Citrus sinensis]	16.856	1.253	0.0344	Up-			-	Up-
orange1.1t01617.1	orange1	NADH dehydrogenase [ubiquinone] 1 beta subcomplex subunit 7 [Citrus sinensis]	12.079	1.399	0.00716	Up-			-	Up-
orange1.1t01619.1	orange1	protein NRT1/ PTR FAMILY 8.3-like [Citrus sinensis]	64.36	1.422	0.0017	Up-			-	Up-
orange1.1t01632.4	orange1	transmembrane 9 superfamily member 2 isoform X1 [Citrus sinensis]	62.561	1.308	0.00244	Up-			-	Up-
orange1.1t01691.5	orange1	DEAD-box ATP-dependent RNA helicase 24 [Citrus sinensis]	68.595	1.224	0.0189	Up-			-	Up-
orange1.1t01769.1	orange1	ABC transporter B family member 11-like [Citrus sinensis]	139.52	2.234	0.0465	Up-			-	Up-
orange1.1t01789.4	orange1	pectin acetylesterase 6-like isoform X2 [Citrus sinensis]	33.289	1.399	0.00316	Up-			-	Up-
orange1.1t01862.2	orange1	mitochondrial fission 1 protein A [Citrus sinensis]	18	1.288	0.000681	Up-			-	Up-
orange1.1t01957.3	orange1	cannabidiolic acid synthase-like 2 [Citrus sinensis]	60.381	1.352	0.0373	Up-			-	Up-
orange1.1t01969.2	orange1	"bifunctional riboflavin biosynthesis protein RIBA 1, chloroplastic-like [Citrus sinensis]"	45.375	1.395	0.0115	Up-			-	Up-
orange1.1t02020.1	orange1	zinc finger CCCH domain-containing protein 14 [Citrus sinensis]	31.734	1.204	0.0392	Up-			-	Up-
orange1.1t02046.1	orange1	peroxidase A2 [Citrus sinensis]	37.433	1.307	0.0336	Up-			-	Up-
orange1.1t02058.4	orange1	notchless protein homolog [Citrus sinensis]	50.743	1.27	0.0233	Up-			-	Up-
orange1.1t02206.1	orange1	uncharacterized protein C18orf8 [Citrus sinensis]	65.093	1.322	0.0022	Up-			-	Up-
orange1.1t02212.1	orange1	metal tolerance protein 4 [Citrus sinensis]	46.354	1.544	0.0047	Up-			-	Up-
orange1.1t02282.1	orange1	uncharacterized protein LOC107175758 [Citrus sinensis]	35.068	1.225	0.0057	Up-			-	Up-
orange1.1t02320.2	orange1	thioredoxin reductase NTRC [Citrus sinensis]	59.455	1.286	0.00104	Up-			-	Up-
orange1.1t02337.1	orange1	transcription initiation factor IIB-2 [Citrus sinensis]	34.08	1.222	0.00226	Up-			-	Up-
orange1.1t02388.1	orange1	"crocetin glucosyltransferase, chloroplastic-like [Citrus sinensis]"	53.084	1.262	0.00566	Up-			-	Up-
orange1.1t02413.1	orange1	cell division cycle protein 48 homolog [Citrus sinensis]	89.712	1.277	0.0179	Up-			-	Up-
orange1.1t02598.3	orange1	SUMO-activating enzyme subunit 1B-1 [Citrus sinensis]	29.557	1.227	0.0335	Up-			-	Up-
orange1.1t02754.1	orange1	cinnamoyl-CoA reductase 1-like [Citrus sinensis]	37.347	1.297	0.0305	Up-			-	Up-
orange1.1t02757.2	orange1	metal transporter Nramp6 [Citrus sinensis]	58.764	2.711	0.00282	Up-			-	Up-
orange1.1t02891.2	orange1	uncharacterized protein LOC102629263 [Citrus sinensis]	27.319	1.333	0.00588	Up-			-	Up-
orange1.1t03005.1	orange1	aquaporin TIP1-1 [Citrus sinensis]	26.06	1.278	0.0227	Up-			-	Up-
orange1.1t03253.1	orange1	"peroxisomal 2,4-dienoyl-CoA reductase [Citrus sinensis]"	32.024	1.253	0.0157	Up-			-	Up-
orange1.1t03277.1	orange1	inosine-5'-monophosphate dehydrogenase 2-like [Citrus sinensis]	54.287	1.212	0.00152	Up-			-	Up-
orange1.1t03340.1	orange1	uncharacterized protein LOC102607131 [Citrus sinensis]	40.784	1.355	0.00696	Up-			-	Up-
orange1.1t03425.1	orange1	"glucose-6-phosphate/phosphate translocator 2, chloroplastic [Citrus sinensis]"	42.985	1.405	0.0209	Up-			-	Up-
orange1.1t03455.1	orange1	probable glutathione S-transferase [Citrus sinensis]	25.538	4.747	0.0319	Up-			-	Up-
orange1.1t03532.1	orange1	uncharacterized protein At1g18480 [Citrus sinensis]	43.968	1.557	0.000259	Up-			-	Up-
orange1.1t03689.1	orange1	probable glutathione peroxidase 2 [Citrus sinensis]	23.228	1.377	0.0133	Up-			-	Up-
orange1.1t03751.1	orange1	oleosin 1 [Citrus sinensis]	18.085	1.331	0.00264	Up-			-	Up-
orange1.1t03764.1	orange1	putative phospholipid-transporting ATPase 9 [Citrus sinensis]	134.31	1.411	0.028	Up-			-	Up-
orange1.1t03995.1	orange1	binding partner of ACD11 1 [Citrus sinensis]	26.279	1.252	0.023	Up-			-	Up-
orange1.1t04036.1	orange1	protein LYK5 [Citrus sinensis]	74.281	1.208	0.0087	Up-			-	Up-
orange1.1t04144.1	orange1	aspartic proteinase CDR1-like [Citrus sinensis]	43.135	1.514	0.0448	Up-			-	Up-
orange1.1t04376.1	orange1	"linoleate 13S-lipoxygenase 2-1, chloroplastic [Citrus sinensis]"	102.27	1.264	0.0318	Up-			-	Up-
orange1.1t04805.1	orange1	miraculin-like [Citrus sinensis]	22.558	1.474	0.0173	Up-			-	Up-
orange1.1t05478.1	orange1	uncharacterized protein LOC102629577 [Citrus sinensis]	23.711	1.386	0.0183	Up-			-	Up-
orange1.1t05859.1	orange1	uncharacterized protein C18orf8 [Citrus sinensis]	12.893	1.277	0.0094	Up-			-	Up-
Cs1g01220.1	Cs1g01220	"glucan 1,3-beta-glucosidase A-like [Citrus sinensis]"	56.331	0.572	0.00108	Down-			-	Down-
Cs1g03780.1	Cs1g03780	caffeic acid 3-O-methyltransferase-like isoform X2 [Citrus sinensis]	27.501	0.523	0.00224	Down-			-	Down-
Cs1g04120.1	Cs1g04120	uncharacterized protein LOC102626916 [Citrus sinensis]	358.15	0.807	0.037	Down-			-	Down-
Cs1g04910.1	Cs1g04910	probable mannitol dehydrogenase [Citrus sinensis]	38.756	0.629	0.00534	Down-			-	Down-
Cs1g07480.1	Cs1g07480	probable bifunctional methylthioribulose-1-phosphate dehydratase/enolase-phosphatase E1 [Citrus sinensis]	57.357	0.759	0.0147	Down-			-	Down-
Cs1g10240.2	Cs1g10240	7-dehydrocholesterol reductase [Citrus sinensis]	45.889	0.797	0.0327	Down-			-	Down-
Cs1g13330.1	Cs1g13330	serine-threonine kinase receptor-associated protein [Citrus sinensis]	38.168	0.774	0.00186	Down-			-	Down-
Cs1g15110.1	Cs1g15110	protein disulfide isomerase-like 1-6 isoform X1 [Citrus sinensis]	62.708	0.805	0.0195	Down-			-	Down-
Cs1g15270.1	Cs1g15270	malonate--CoA ligase [Citrus sinensis]	67.282	0.811	0.0051	Down-			-	Down-
Cs1g17280.3	Cs1g17280	probable nucleoside diphosphate kinase 5 isoform X2 [Citrus sinensis]	15.22	0.82	0.00462	Down-			-	Down-
Cs1g19380.1	Cs1g19380	serine/threonine-protein kinase SRK2G-like [Citrus sinensis]	40.818	0.802	0.00234	Down-			-	Down-
Cs1g19740.1	Cs1g19740	7-deoxyloganetin glucosyltransferase-like [Citrus sinensis]	36.552	0.459	5.52e-05	Down-			-	Down-
Cs1g20600.3	Cs1g20600	8-hydroxygeraniol dehydrogenase-like [Citrus sinensis]	39.561	0.671	0.00138	Down-			-	Down-
Cs1g24080.1	Cs1g24080	pyridine nucleotide-disulfide oxidoreductase domain-containing protein 2 [Citrus sinensis]	61.326	0.759	0.00756	Down-			-	Down-
Cs1g24960.2	Cs1g24960	transmembrane and coiled-coil domain-containing protein 4-like isoform X1 [Citrus sinensis]	53.044	0.804	0.00496	Down-			-	Down-
Cs1g25630.1	Cs1g25630	alpha-mannosidase isoform X1 [Citrus sinensis]	112.75	0.636	0.0412	Down-			-	Down-
Cs1g25670.1	Cs1g25670	probable strigolactone esterase D14 homolog [Citrus sinensis]	30.454	0.664	0.00126	Down-			-	Down-
Cs1g26500.4	Cs1g26500	rab proteins geranylgeranyltransferase component A 1 [Citrus sinensis]	59.01	0.742	0.0111	Down-			-	Down-
Cs1g26530.1	Cs1g26530	uncharacterized protein LOC102630995 [Citrus sinensis]	115.71	0.68	0.0133	Down-			-	Down-
Cs2g01640.1	Cs2g01640	protein C2-DOMAIN ABA-RELATED 11 isoform X1 [Citrus sinensis]	21.391	0.758	0.0358	Down-			-	Down-
Cs2g01710.1	Cs2g01710	"acyl carrier protein 3, mitochondrial isoform X2 [Citrus sinensis]"	14.631	0.82	0.0252	Down-			-	Down-
Cs2g02990.3	Cs2g02990	putative lactoylglutathione lyase [Citrus sinensis]	32.579	0.83	0.039	Down-			-	Down-
Cs2g03300.2	Cs2g03300	cullin-4 [Citrus sinensis]	92.556	0.819	0.0152	Down-			-	Down-
Cs2g03360.1	Cs2g03360	calcyclin-binding protein [Citrus sinensis]	24.216	0.764	0.0059	Down-			-	Down-
Cs2g04080.1	Cs2g04080	ABC transporter B family member 9-like [Citrus sinensis]	138.87	0.792	0.00526	Down-			-	Down-
Cs2g04500.4	Cs2g04500	uncharacterized protein LOC102627312 [Citrus sinensis]	65.856	0.727	0.0153	Down-			-	Down-
Cs2g04850.2	Cs2g04850	14-3-3-like protein D [Citrus sinensis]	29.433	0.736	0.00228	Down-			-	Down-
Cs2g05350.1	Cs2g05350	anthocyanidin 3-O-glucoside 2''-O-glucosyltransferase-like [Citrus sinensis]	50.76	0.708	0.0288	Down-			-	Down-
Cs2g06370.1	Cs2g06370	AB hydrolase superfamily protein YfhM-like [Citrus sinensis]	35.074	0.765	0.0133	Down-			-	Down-
Cs2g06810.1	Cs2g06810	anaphase-promoting complex subunit 4 [Citrus sinensis]	85.686	0.789	0.0163	Down-			-	Down-
Cs2g06960.1	Cs2g06960	protein MOTHER of FT and TF 1 [Citrus sinensis]	19.28	0.612	0.000318	Down-			-	Down-
Cs2g07630.1	Cs2g07630	nuclear transport factor 2 [Citrus sinensis]	14.184	0.7	0.00376	Down-			-	Down-
Cs2g07660.1	Cs2g07660	pectinesterase-like [Citrus sinensis]	61.008	0.52	0.00108	Down-			-	Down-
Cs2g09190.1	Cs2g09190	"protein TIC110, chloroplastic [Citrus sinensis]"	111.32	0.688	0.00524	Down-			-	Down-
Cs2g09390.3	Cs2g09390	MAG2-interacting protein 2 [Citrus sinensis]	273.99	0.755	0.039	Down-			-	Down-
Cs2g09910.1	Cs2g09910	"probable 3-hydroxyisobutyrate dehydrogenase, mitochondrial isoform X1 [Citrus sinensis]"	37.494	0.578	0.000103	Down-			-	Down-
Cs2g10250.1	Cs2g10250	"twinkle homolog protein, chloroplastic/mitochondrial [Citrus sinensis]"	69.863	0.779	0.0202	Down-			-	Down-
Cs2g12670.1	Cs2g12670	universal stress protein A-like protein [Citrus sinensis]	16.932	0.78	0.000839	Down-			-	Down-
Cs2g14250.1	Cs2g14250	hydroquinone glucosyltransferase-like [Citrus sinensis]	63.408	0.802	0.0274	Down-			-	Down-
Cs2g14330.5	Cs2g14330	V-type proton ATPase subunit C [Citrus sinensis]	42.451	0.831	0.0089	Down-			-	Down-
Cs2g15180.1	Cs2g15180	"ATP-dependent zinc metalloprotease FTSH 2, chloroplastic isoform X1 [Citrus sinensis]"	116.93	0.768	0.0234	Down-			-	Down-
Cs2g16570.2	Cs2g16570	sulfated surface glycoprotein 185-like [Citrus sinensis]	14.804	0.584	0.0208	Down-			-	Down-
Cs2g17920.2	Cs2g17920	probable xyloglucan endotransglucosylase/hydrolase protein 28 [Citrus sinensis]	27.585	0.814	0.0349	Down-			-	Down-
Cs2g18310.1	Cs2g18310	UDP-glycosyltransferase 74F2-like [Citrus sinensis]	23.727	0.648	0.00606	Down-			-	Down-
Cs2g18450.3	Cs2g18450	60S ribosomal protein L5 [Citrus sinensis]	31.536	0.822	0.0189	Down-			-	Down-
Cs2g18470.1	Cs2g18470	disease resistance protein At4g27190-like isoform X1 [Citrus sinensis]	161.29	0.681	0.001	Down-			-	Down-
Cs2g19200.4	Cs2g19200	uncharacterized protein sll1770-like isoform X1 [Citrus sinensis]	71.311	0.829	0.00694	Down-			-	Down-
Cs2g20650.1	Cs2g20650	small ubiquitin-related modifier 1-like [Citrus sinensis]	11.536	0.74	0.0162	Down-			-	Down-
Cs2g21100.2	Cs2g21100	cellulose synthase-like protein B4 isoform X1 [Citrus sinensis]	71.255	0.602	0.0242	Down-			-	Down-
Cs2g21240.2	Cs2g21240	"arogenate dehydratase/prephenate dehydratase 1, chloroplastic-like [Citrus sinensis]"	31.342	0.758	0.000617	Down-			-	Down-
Cs2g21870.2	Cs2g21870	histone-lysine N-methyltransferase ATXR2 isoform X2 [Citrus sinensis]	43.194	0.757	0.0035	Down-			-	Down-
Cs2g23970.1	Cs2g23970	pectate lyase-like [Citrus sinensis]	44.938	0.813	0.0107	Down-			-	Down-
Cs2g24040.1	Cs2g24040	class I heat shock protein-like [Citrus sinensis]	15.646	0.726	0.0265	Down-			-	Down-
Cs2g24630.1	Cs2g24630	"54S ribosomal protein L37, mitochondrial [Citrus sinensis]"	14.543	0.781	0.0066	Down-			-	Down-
Cs2g24820.1	Cs2g24820	COP9 signalosome complex subunit 3 [Citrus sinensis]	48.596	0.825	0.00494	Down-			-	Down-
Cs2g24840.2	Cs2g24840	50S ribosomal protein L13 [Citrus sinensis]	22.43	0.727	0.0148	Down-			-	Down-
Cs2g25070.5	Cs2g25070	"uridine kinase-like protein 1, chloroplastic isoform X1 [Citrus sinensis]"	45.928	0.714	0.000598	Down-			-	Down-
Cs2g25230.1	Cs2g25230	fidgetin-like protein 1 [Citrus sinensis]	76.813	0.555	0.0059	Down-			-	Down-
Cs2g27090.1	Cs2g27090	GDSL esterase/lipase At5g14450 [Citrus sinensis]	42.688	0.75	0.0154	Down-			-	Down-
Cs2g27100.1	Cs2g27100	GDSL esterase/lipase At5g14450-like [Citrus sinensis]	42.701	0.647	0.0109	Down-			-	Down-
Cs2g27730.1	Cs2g27730	glutaredoxin-like [Citrus sinensis]	11.25	0.689	0.000422	Down-			-	Down-
Cs2g28030.2	Cs2g28030	probable phospholipid-transporting ATPase 8 [Citrus sinensis]	104.83	0.792	0.000519	Down-			-	Down-
Cs2g28050.1	Cs2g28050	"phosphoglucan phosphatase LSF1, chloroplastic isoform X1 [Citrus sinensis]"	65.751	0.782	0.0237	Down-			-	Down-
Cs2g28180.1	Cs2g28180	2-methylene-furan-3-one reductase-like [Citrus sinensis]	33.013	0.603	0.00508	Down-			-	Down-
Cs2g28850.1	Cs2g28850	mannose-1-phosphate guanyltransferase alpha-like isoform X2 [Citrus sinensis]	45.328	0.811	0.0214	Down-			-	Down-
Cs2g29480.1	Cs2g29480	dihydropyrimidinase [Citrus sinensis]	58.793	0.811	0.0474	Down-			-	Down-
Cs2g30460.1	Cs2g30460	cinnamoyl-CoA reductase 1-like [Citrus sinensis]	56.653	0.76	0.0155	Down-			-	Down-
Cs3g03170.1	Cs3g03170	non-lysosomal glucosylceramidase [Citrus sinensis]	107.27	0.731	0.0291	Down-			-	Down-
Cs3g03720.2	Cs3g03720	serine/threonine-protein kinase SRK2A [Citrus sinensis]	31.282	0.732	0.0169	Down-			-	Down-
Cs3g03840.1	Cs3g03840	UDP-glucose:glycoprotein glucosyltransferase [Citrus sinensis]	186.21	0.791	0.00412	Down-			-	Down-
Cs3g05610.1	Cs3g05610	trans-resveratrol di-O-methyltransferase-like [Citrus sinensis]	7.4045	0.653	0.0167	Down-			-	Down-
Cs3g07660.1	Cs3g07660	17.3 kDa class I heat shock protein-like [Citrus sinensis]	18.075	0.74	0.0472	Down-			-	Down-
Cs3g08170.2	Cs3g08170	uncharacterized protein LOC102624958 [Citrus sinensis]	55.288	0.607	0.00832	Down-			-	Down-
Cs3g10410.1	Cs3g10410	pectin acetylesterase 8 [Citrus sinensis]	43.822	0.616	0.0436	Down-			-	Down-
Cs3g10560.1	Cs3g10560	probable aldo-keto reductase 1 isoform X1 [Citrus sinensis]	38.178	0.709	0.0143	Down-			-	Down-
Cs3g10570.1	Cs3g10570	probable aldo-keto reductase 1 [Citrus sinensis]	38.483	0.727	0.002	Down-			-	Down-
Cs3g10590.1	Cs3g10590	probable aldo-keto reductase 1 isoform X3 [Citrus sinensis]	30.47	0.814	0.00758	Down-			-	Down-
Cs3g10670.1	Cs3g10670	probable aldo-keto reductase 1 [Citrus sinensis]	38.422	0.633	0.00104	Down-			-	Down-
Cs3g10840.1	Cs3g10840	"GDP-mannose 3,5-epimerase 1 [Citrus sinensis]"	42.345	0.819	0.00574	Down-			-	Down-
Cs3g11270.4	Cs3g11270	uncharacterized protein LOC102629741 isoform X2 [Citrus sinensis]	21.734	0.829	0.0333	Down-			-	Down-
Cs3g11690.1	Cs3g11690	"acyltransferase-like protein At1g54570, chloroplastic isoform X1 [Citrus sinensis]"	74.475	0.71	0.0273	Down-			-	Down-
Cs3g11950.6	Cs3g11950	vesicle-associated protein 2-2 isoform X1 [Citrus sinensis]	43.091	0.829	0.0158	Down-			-	Down-
Cs3g13580.3	Cs3g13580	amidase 1 isoform X3 [Citrus sinensis]	43.792	0.745	0.0213	Down-			-	Down-
Cs3g14220.2	Cs3g14220	luminal-binding protein 5 [Citrus sinensis]	72.89	0.8	0.0157	Down-			-	Down-
Cs3g14320.2	Cs3g14320	F-actin-capping protein subunit alpha [Citrus sinensis]	27.018	0.731	0.00232	Down-			-	Down-
Cs3g14390.1	Cs3g14390	translationally-controlled tumor protein homolog [Citrus sinensis]	18.972	0.64	0.0473	Down-			-	Down-
Cs3g14570.1	Cs3g14570	60S ribosomal protein L18-2 [Citrus sinensis]	21	0.805	0.0051	Down-			-	Down-
Cs3g16690.2	Cs3g16690	ubiquitin-fold modifier-conjugating enzyme 1 [Citrus sinensis]	17.343	0.792	0.00348	Down-			-	Down-
Cs3g18110.1	Cs3g18110	7-deoxyloganetin glucosyltransferase-like [Citrus sinensis]	56.546	0.794	0.0083	Down-			-	Down-
Cs3g18830.1	Cs3g18830	"uncharacterized protein At4g37920, chloroplastic [Citrus sinensis]"	39.205	0.795	0.0235	Down-			-	Down-
Cs3g21280.1	Cs3g21280	"fructose-1,6-bisphosphatase, cytosolic [Citrus sinensis]"	37.647	0.794	0.00476	Down-			-	Down-
Cs3g21590.1	Cs3g21590	(-)-germacrene D synthase-like [Citrus sinensis]	110.6	0.62	0.0178	Down-			-	Down-
Cs3g23930.1	Cs3g23930	uncharacterized protein LOC102624674 [Citrus sinensis]	81.713	0.671	0.00998	Down-			-	Down-
Cs3g24600.2	Cs3g24600	COP9 signalosome complex subunit 4 [Citrus sinensis]	45.099	0.806	0.00288	Down-			-	Down-
Cs3g25000.1	Cs3g25000	uncharacterized protein LOC102616188 [Citrus sinensis]	16.777	0.786	0.005	Down-			-	Down-
Cs3g25010.1	Cs3g25010	isoflavone reductase-like protein [Citrus sinensis]	33.884	0.785	0.0325	Down-			-	Down-
Cs3g25110.1	Cs3g25110	"glucose-1-phosphate adenylyltransferase large subunit, chloroplastic/amyloplastic [Citrus sinensis]"	58.118	0.606	0.0304	Down-			-	Down-
Cs3g25350.1	Cs3g25350	probable ubiquitin-conjugating enzyme E2 16 [Citrus sinensis]	18.321	0.823	0.0217	Down-			-	Down-
Cs3g25830.1	Cs3g25830	uncharacterized protein LOC102618783 [Citrus sinensis]	60.482	0.822	0.0335	Down-			-	Down-
Cs3g26510.1	Cs3g26510	SKP1-like protein 1B [Citrus sinensis]	17.821	0.819	0.0066	Down-			-	Down-
Cs3g26900.1	Cs3g26900	L-ascorbate oxidase homolog [Citrus sinensis]	60.206	0.742	0.00956	Down-			-	Down-
Cs3g26905.1	Cs3g26905	uncharacterized protein LOC102629275 [Citrus sinensis]	13.664	0.823	0.00318	Down-			-	Down-
Cs3g27220.5	Cs3g27220	"1,4-alpha-glucan-branching enzyme 1, chloroplastic/amyloplastic-like isoform X3 [Citrus sinensis]"	95.086	0.781	0.0231	Down-			-	Down-
Cs4g01740.1	Cs4g01740	leucine aminopeptidase 1-like [Citrus sinensis]	60.802	0.828	0.00546	Down-			-	Down-
Cs4g02110.1	Cs4g02110	V-type proton ATPase subunit D [Citrus sinensis]	29.176	0.815	0.0017	Down-			-	Down-
Cs4g02950.1	Cs4g02950	xylose isomerase [Citrus sinensis]	60.238	0.815	0.0225	Down-			-	Down-
Cs4g04300.2	Cs4g04300	"calcium-transporting ATPase 8, plasma membrane-type [Citrus sinensis]"	117.61	0.76	0.013	Down-			-	Down-
Cs4g04430.2	Cs4g04430	"isoamylase 1, chloroplastic [Citrus sinensis]"	77.598	0.783	0.0153	Down-			-	Down-
Cs4g05160.2	Cs4g05160	heparanase-like protein 3 [Citrus sinensis]	59.979	0.782	0.0393	Down-			-	Down-
Cs4g05380.1	Cs4g05380	probable sucrose-phosphate synthase 1 [Citrus sinensis]	117.98	0.636	0.00156	Down-			-	Down-
Cs4g05700.1	Cs4g05700	aminopeptidase M1 [Citrus sinensis]	98.714	0.781	0.00144	Down-			-	Down-
Cs4g07220.1	Cs4g07220	inter-alpha-trypsin inhibitor heavy chain H3 [Citrus sinensis]	83.531	0.593	0.0389	Down-			-	Down-
Cs4g08160.1	Cs4g08160	uridine kinase-like protein 3 [Citrus sinensis]	53.984	0.827	0.0105	Down-			-	Down-
Cs4g10930.1	Cs4g10930	late embryogenesis abundant protein Lea14-A [Citrus sinensis]	16.504	0.607	0.00918	Down-			-	Down-
Cs4g12850.1	Cs4g12850	"60S ribosomal protein L2, mitochondrial [Citrus sinensis]"	35.618	0.822	0.00898	Down-			-	Down-
Cs4g12970.1	Cs4g12970	profilin-4 [Citrus sinensis]	14.244	0.737	0.0067	Down-			-	Down-
Cs4g13080.2	Cs4g13080	AP-4 complex subunit sigma [Citrus sinensis]	16.971	0.825	0.0268	Down-			-	Down-
Cs4g15270.1	Cs4g15270	NADP-dependent malic enzyme [Citrus sinensis]	63.966	0.78	0.00884	Down-			-	Down-
Cs4g15290.1	Cs4g15290	probable 2-oxoglutarate-dependent dioxygenase At3g49630 [Citrus sinensis]	37.852	0.748	0.0348	Down-			-	Down-
Cs4g15360.3	Cs4g15360	protein phosphatase 2C 56-like [Citrus sinensis]	43.171	0.771	0.00854	Down-			-	Down-
Cs4g16140.1	Cs4g16140	peroxiredoxin-2B [Citrus sinensis]	17.322	0.805	0.0467	Down-			-	Down-
Cs4g17530.1	Cs4g17530	"nudix hydrolase 19, chloroplastic [Citrus sinensis]"	49.836	0.804	0.00764	Down-			-	Down-
Cs4g18400.2	Cs4g18400	"UDP-sulfoquinovose synthase, chloroplastic [Citrus sinensis]"	53.273	0.656	0.0016	Down-			-	Down-
Cs4g19410.1	Cs4g19410	nuclear pore complex protein NUP85 [Citrus sinensis]	80.556	0.819	0.00642	Down-			-	Down-
Cs4g19590.3	Cs4g19590	"probable lactoylglutathione lyase, chloroplastic [Citrus sinensis]"	31.898	0.722	0.00364	Down-			-	Down-
Cs4g19820.2	Cs4g19820	"aspartate aminotransferase, cytoplasmic-like isoform X1 [Citrus sinensis]"	34.523	0.766	0.0369	Down-			-	Down-
Cs4g20240.3	Cs4g20240	polyadenylate-binding protein-interacting protein 5 [Citrus sinensis]	20.826	0.822	0.00788	Down-			-	Down-
Cs5g01970.1	Cs5g01970	cellulose synthase-like protein G3 [Citrus sinensis]	63.688	0.643	0.0341	Down-			-	Down-
Cs5g02290.1	Cs5g02290	long chain acyl-CoA synthetase 4 [Citrus sinensis]	73.881	0.551	8.11e-05	Down-			-	Down-
Cs5g02870.4	Cs5g02870	putative cell division cycle ATPase [Citrus sinensis]	79.878	0.582	0.00164	Down-			-	Down-
Cs5g03050.1	Cs5g03050	"2-C-methyl-D-erythritol 2,4-cyclodiphosphate synthase, chloroplastic [Citrus sinensis]"	25.575	0.783	0.0479	Down-			-	Down-
Cs5g03750.1	Cs5g03750	actin-depolymerizing factor 1 [Citrus sinensis]	16.187	0.798	0.00316	Down-			-	Down-
Cs5g06640.2	Cs5g06640	uncharacterized protein LOC102613560 [Citrus sinensis]	60.542	0.777	0.0336	Down-			-	Down-
Cs5g06660.2	Cs5g06660	haloacid dehalogenase-like hydrolase domain-containing protein At3g48420 [Citrus sinensis]	26.284	0.594	0.0135	Down-			-	Down-
Cs5g06830.2	Cs5g06830	uncharacterized protein slr0889 isoform X1 [Citrus sinensis]	54.789	0.674	0.00518	Down-			-	Down-
Cs5g07530.4	Cs5g07530	uncharacterized protein LOC102618522 isoform X2 [Citrus sinensis]	303.45	0.735	0.0321	Down-			-	Down-
Cs5g07610.2	Cs5g07610	60S ribosomal protein L37a [Citrus sinensis]	8.0275	0.827	0.0217	Down-			-	Down-
Cs5g07700.1	Cs5g07700	serine/threonine-protein kinase SAPK3-like [Citrus sinensis]	38.77	0.824	0.00114	Down-			-	Down-
Cs5g07780.2	Cs5g07780	(S)-ureidoglycine aminohydrolase isoform X2 [Citrus sinensis]	27.45	0.724	0.00802	Down-			-	Down-
Cs5g07820.1	Cs5g07820	glutamate dehydrogenase 2 isoform X2 [Citrus sinensis]	44.839	0.742	0.00534	Down-			-	Down-
Cs5g07856.1	Cs5g07856	expansin-like B1 [Citrus sinensis]	27.299	0.438	0.00752	Down-			-	Down-
Cs5g07930.5	Cs5g07930	"50S ribosomal protein L19-1, chloroplastic [Citrus sinensis]"	19.088	0.787	0.0498	Down-			-	Down-
Cs5g09210.1	Cs5g09210	transaldolase [Citrus sinensis]	43.62	0.784	0.0182	Down-			-	Down-
Cs5g09380.2	Cs5g09380	uncharacterized protein LOC102625163 isoform X4 [Citrus sinensis]	27.686	0.819	0.0146	Down-			-	Down-
Cs5g11770.1	Cs5g11770	PLASMODESMATA CALLOSE-BINDING PROTEIN 3 [Citrus sinensis]	20.966	0.758	0.00346	Down-			-	Down-
Cs5g13220.2	Cs5g13220	protein SRG1 [Citrus sinensis]	40.404	0.785	0.0306	Down-			-	Down-
Cs5g14550.1	Cs5g14550	heme-binding protein 2 [Citrus sinensis]	25.593	0.792	0.00432	Down-			-	Down-
Cs5g14920.1	Cs5g14920	cytochrome P450 CYP72A219-like isoform X1 [Citrus sinensis]	30.669	0.831	0.0104	Down-			-	Down-
Cs5g16290.1	Cs5g16290	caffeic acid 3-O-methyltransferase [Citrus sinensis]	39.974	0.763	0.0281	Down-			-	Down-
Cs5g16460.1	Cs5g16460	"bifunctional D-cysteine desulfhydrase/1-aminocyclopropane-1-carboxylate deaminase, mitochondrial isoform X1 [Citrus sinensis]"	15.993	0.783	0.00206	Down-			-	Down-
Cs5g16480.1	Cs5g16480	"putative D-cysteine desulfhydrase 1, mitochondrial isoform X2 [Citrus sinensis]"	43.954	0.805	0.00196	Down-			-	Down-
Cs5g18350.1	Cs5g18350	uncharacterized protein LOC102623835 isoform X2 [Citrus sinensis]	37.184	0.823	0.00334	Down-			-	Down-
Cs5g18930.1	Cs5g18930	shikimate O-hydroxycinnamoyltransferase-like [Citrus sinensis]	49.019	0.814	0.0348	Down-			-	Down-
Cs5g19660.1	Cs5g19660	non-lysosomal glucosylceramidase isoform X2 [Citrus sinensis]	105.67	0.707	0.000378	Down-			-	Down-
Cs5g19940.1	Cs5g19940	"bifunctional aspartokinase/homoserine dehydrogenase 1, chloroplastic-like [Citrus sinensis]"	100.76	0.69	0.00238	Down-			-	Down-
Cs5g20950.2	Cs5g20950	"LOW QUALITY PROTEIN: probable glutamyl endopeptidase, chloroplastic [Citrus sinensis]"	92.829	0.712	0.00164	Down-			-	Down-
Cs5g21010.1	Cs5g21010	2-alkenal reductase (NADP(+)-dependent)-like [Citrus sinensis]	36.036	0.45	8.3e-05	Down-			-	Down-
Cs5g23060.1	Cs5g23060	F-box protein SKIP16 [Citrus sinensis]	49.153	0.818	0.0038	Down-			-	Down-
Cs5g23140.3	Cs5g23140	3beta-hydroxysteroid-dehydrogenase/decarboxylase isoform 3 [Citrus sinensis]	58.436	0.818	0.000741	Down-			-	Down-
Cs5g24950.1	Cs5g24950	anthranilate N-methyltransferase-like isoform X1 [Citrus sinensis]	39.599	0.436	0.0102	Down-			-	Down-
Cs5g25290.1	Cs5g25290	S-norcoclaurine synthase 2 [Citrus sinensis]	17.044	0.745	0.00348	Down-			-	Down-
Cs5g25430.3	Cs5g25430	translational activator GCN1 [Citrus sinensis]	58.964	0.738	0.0426	Down-			-	Down-
Cs5g25590.1	Cs5g25590	GDSL esterase/lipase At5g33370-like [Citrus sinensis]	40.501	0.7	0.025	Down-			-	Down-
Cs5g26450.1	Cs5g26450	"glucan endo-1,3-beta-glucosidase 8-like [Citrus sinensis]"	53.135	0.813	0.00744	Down-			-	Down-
Cs5g27960.1	Cs5g27960	60S ribosomal protein L13a-4 [Citrus sinensis]	23.549	0.794	0.0118	Down-			-	Down-
Cs5g28320.1	Cs5g28320	cold-regulated 413 plasma membrane protein 1 [Citrus sinensis]	21.375	0.66	0.004	Down-			-	Down-
Cs5g28890.1	Cs5g28890	uncharacterized protein LOC102630153 [Citrus sinensis]	11.759	0.822	0.00848	Down-			-	Down-
Cs5g30370.1	Cs5g30370	putative uridine kinase C227.14 isoform X1 [Citrus sinensis]	34.693	0.829	0.0101	Down-			-	Down-
Cs5g32820.1	Cs5g32820	dephospho-CoA kinase isoform X2 [Citrus sinensis]	25.698	0.786	0.00454	Down-			-	Down-
Cs5g33370.3	Cs5g33370	bifunctional epoxide hydrolase 2 isoform X1 [Citrus sinensis]	35.731	0.577	0.00614	Down-			-	Down-
Cs5g33990.1	Cs5g33990	probable carboxylesterase 5 [Citrus sinensis]	33.123	0.787	0.00394	Down-			-	Down-
Cs5g34180.3	Cs5g34180	peptidyl-prolyl cis-trans isomerase CYP40 [Citrus sinensis]	40.425	0.765	0.0073	Down-			-	Down-
Cs6g01060.1	Cs6g01060	"glucose-6-phosphate 1-dehydrogenase 4, chloroplastic-like isoform X2 [Citrus sinensis]"	67.143	0.748	0.00582	Down-			-	Down-
Cs6g02690.1	Cs6g02690	isopentenyl-diphosphate Delta-isomerase I [Citrus sinensis]	34.499	0.79	0.00164	Down-			-	Down-
Cs6g04660.1	Cs6g04660	importin subunit alpha-9 [Citrus sinensis]	55.302	0.789	0.0035	Down-			-	Down-
Cs6g05140.1	Cs6g05140	protein HEADING DATE 3A-like [Citrus sinensis]	19.996	0.683	0.00868	Down-			-	Down-
Cs6g05410.4	Cs6g05410	ankyrin repeat-containing protein At5g02620-like [Citrus sinensis]	58.853	0.796	0.000964	Down-			-	Down-
Cs6g06800.1	Cs6g06800	hsp70 nucleotide exchange factor fes1 [Citrus sinensis]	43.159	0.806	0.0402	Down-			-	Down-
Cs6g07320.1	Cs6g07320	class I heat shock protein-like [Citrus sinensis]	16.342	0.791	0.00824	Down-			-	Down-
Cs6g07520.1	Cs6g07520	protein SSUH2 homolog [Citrus sinensis]	47.423	0.826	0.00812	Down-			-	Down-
Cs6g07540.3	Cs6g07540	neutral ceramidase [Citrus sinensis]	74.116	0.83	0.00116	Down-			-	Down-
Cs6g07610.2	Cs6g07610	"acetyl-coenzyme A carboxylase carboxyl transferase subunit alpha, chloroplastic [Citrus sinensis]"	85.897	0.807	0.0444	Down-			-	Down-
Cs6g07700.1	Cs6g07700	uncharacterized protein LOC102611395 [Citrus sinensis]	18.177	0.492	0.00328	Down-			-	Down-
Cs6g08710.2	Cs6g08710	AMP deaminase [Citrus sinensis]	96.056	0.815	0.00542	Down-			-	Down-
Cs6g08800.3	Cs6g08800	importin-11 isoform X1 [Citrus sinensis]	100.3	0.827	0.00184	Down-			-	Down-
Cs6g10240.1	Cs6g10240	"mannan endo-1,4-beta-mannosidase 6 isoform X1 [Citrus sinensis]"	53.386	0.766	0.0401	Down-			-	Down-
Cs6g11350.2	Cs6g11350	myosin-7 isoform X1 [Citrus sinensis]	154.89	0.559	0.016	Down-			-	Down-
Cs6g11490.1	Cs6g11490	anthocyanidin 3-O-glucosyltransferase 2-like [Citrus sinensis]	54.021	0.816	0.00484	Down-			-	Down-
Cs6g14050.1	Cs6g14050	IAA-amino acid hydrolase ILR1-like 3 [Citrus sinensis]	48.962	0.813	0.0437	Down-			-	Down-
Cs6g14310.1	Cs6g14310	uncharacterized protein LOC102614943 [Citrus sinensis]	37.005	0.781	0.0155	Down-			-	Down-
Cs6g14550.1	Cs6g14550	uncharacterized protein LOC102621296 [Citrus sinensis]	37.5	0.785	0.00266	Down-			-	Down-
Cs6g16140.1	Cs6g16140	calmodulin-7 [Citrus sinensis]	16.848	0.832	0.00509	Down-			-	Down-
Cs6g17040.1	Cs6g17040	dual specificity protein phosphatase 12-like [Citrus sinensis]	40.497	0.807	0.0174	Down-			-	Down-
Cs6g17470.2	Cs6g17470	"valine--tRNA ligase, chloroplastic/mitochondrial 2 isoform X1 [Citrus sinensis]"	105.81	0.779	0.0263	Down-			-	Down-
Cs6g17600.1	Cs6g17600	"probable fructokinase-6, chloroplastic [Citrus sinensis]"	40.73	0.781	0.00362	Down-			-	Down-
Cs6g18340.1	Cs6g18340	non-specific lipid-transfer protein 2-like [Citrus sinensis]	10.262	0.827	0.0254	Down-			-	Down-
Cs6g18840.1	Cs6g18840	ultraviolet-B receptor UVR8 [Citrus sinensis]	42.22	0.768	0.0125	Down-			-	Down-
Cs6g20820.1	Cs6g20820	V-type proton ATPase subunit d2 [Citrus sinensis]	40.652	0.813	0.00402	Down-			-	Down-
Cs7g01280.2	Cs7g01280	protein SRG1-like [Citrus sinensis]	36.559	0.768	0.022	Down-			-	Down-
Cs7g01430.1	Cs7g01430	"30S ribosomal protein 2, chloroplastic [Citrus sinensis]"	28.528	0.823	0.0409	Down-			-	Down-
Cs7g01500.1	Cs7g01500	uncharacterized protein LOC102609310 isoform X1 [Citrus sinensis]	39.82	0.776	0.0331	Down-			-	Down-
Cs7g04370.2	Cs7g04370	protein TWIN LOV 1 isoform X1 [Citrus sinensis]	35.656	0.734	0.0181	Down-			-	Down-
Cs7g04610.1	Cs7g04610	tetratricopeptide repeat protein 38 isoform X1 [Citrus sinensis]	53.353	0.765	0.00534	Down-			-	Down-
Cs7g05690.2	Cs7g05690	probable sucrose-phosphate synthase 1 isoform X1 [Citrus sinensis]	109.14	0.68	0.0287	Down-			-	Down-
Cs7g05740.1	Cs7g05740	"cysteine--tRNA ligase, chloroplastic/mitochondrial isoform X1 [Citrus sinensis]"	84.705	0.819	0.000657	Down-			-	Down-
Cs7g05910.3	Cs7g05910	neurochondrin isoform X2 [Citrus sinensis]	58.885	0.79	0.0345	Down-			-	Down-
Cs7g06490.1	Cs7g06490	probable protein phosphatase 2C 60 [Citrus sinensis]	39.773	0.83	0.00694	Down-			-	Down-
Cs7g06620.1	Cs7g06620	"monogalactosyldiacylglycerol synthase, chloroplastic isoform X1 [Citrus sinensis]"	59.29	0.724	0.000321	Down-			-	Down-
Cs7g07120.1	Cs7g07120	probable sarcosine oxidase [Citrus sinensis]	45.51	0.791	0.0206	Down-			-	Down-
Cs7g07230.1	Cs7g07230	"54S ribosomal protein L24, mitochondrial [Citrus sinensis]"	25.486	0.73	0.0139	Down-			-	Down-
Cs7g07790.1	Cs7g07790	protein arginine N-methyltransferase 1.5 [Citrus sinensis]	72.577	0.826	0.0105	Down-			-	Down-
Cs7g08730.3	Cs7g08730	probable nucleoredoxin 1 isoform X1 [Citrus sinensis]	53.632	0.757	0.0359	Down-			-	Down-
Cs7g09290.1	Cs7g09290	anthranilate phosphoribosyltransferase [Citrus sinensis]	65.061	0.713	7.73e-05	Down-			-	Down-
Cs7g11210.1	Cs7g11210	beta-glucosidase 40 [Citrus sinensis]	57.418	0.623	0.00642	Down-			-	Down-
Cs7g11670.5	Cs7g11670	probable 6-phosphogluconolactonase 1 [Citrus sinensis]	29.165	0.822	0.0405	Down-			-	Down-
Cs7g12090.1	Cs7g12090	UDP-glycosyltransferase 89A2-like [Citrus sinensis]	51.408	0.832	0.0011	Down-			-	Down-
Cs7g13490.1	Cs7g13490	F-box/LRR-repeat protein 4 [Citrus sinensis]	43.637	0.704	0.000676	Down-			-	Down-
Cs7g14490.1	Cs7g14490	V-type proton ATPase subunit H isoform X2 [Citrus sinensis]	35.579	0.821	0.0348	Down-			-	Down-
Cs7g14530.1	Cs7g14530	V-type proton ATPase subunit H isoform X1 [Citrus sinensis]	13.475	0.824	0.000505	Down-			-	Down-
Cs7g15470.1	Cs7g15470	cytochrome P450 89A2-like [Citrus sinensis]	59.175	0.749	0.00324	Down-			-	Down-
Cs7g16690.1	Cs7g16690	cycloartenol synthase 2 [Citrus sinensis]	86.947	0.487	0.00338	Down-			-	Down-
Cs7g17560.1	Cs7g17560	4-hydroxyphenylpyruvate dioxygenase [Citrus sinensis]	47.591	0.783	0.00142	Down-			-	Down-
Cs7g18370.4	Cs7g18370	"protein RETICULATA-RELATED 1, chloroplastic-like [Citrus sinensis]"	30.437	0.763	0.0349	Down-			-	Down-
Cs7g19720.1	Cs7g19720	alpha-mannosidase-like isoform X2 [Citrus sinensis]	100.75	0.832	0.00228	Down-			-	Down-
Cs7g20440.1	Cs7g20440	ACT domain-containing protein ACR12 [Citrus sinensis]	29.691	0.721	0.0112	Down-			-	Down-
Cs7g20540.1	Cs7g20540	diphosphomevalonate decarboxylase-like [Citrus sinensis]	41.379	0.776	0.00996	Down-			-	Down-
Cs7g21650.2	Cs7g21650	"phosphoglucan phosphatase DSP4, amyloplastic [Citrus sinensis]"	38.718	0.733	0.0121	Down-			-	Down-
Cs7g22070.1	Cs7g22070	ubiquitin-like modifier-activating enzyme 5 [Citrus sinensis]	42.386	0.833	0.00258	Down-			-	Down-
Cs7g22370.2	Cs7g22370	phosphoacetylglucosamine mutase-like isoform X1 [Citrus sinensis]	54.061	0.81	0.00152	Down-			-	Down-
Cs7g25630.1	Cs7g25630	endoplasmic reticulum metallopeptidase 1-like [Citrus sinensis]	100.19	0.761	0.0269	Down-			-	Down-
Cs7g27860.1	Cs7g27860	BTB/POZ domain-containing protein At3g56230-like [Citrus sinensis]	34.062	0.705	0.00784	Down-			-	Down-
Cs7g28180.2	Cs7g28180	probable pectate lyase 4 isoform X1 [Citrus sinensis]	37.306	0.799	0.00412	Down-			-	Down-
Cs7g28910.5	Cs7g28910	UDP-glucuronic acid decarboxylase 6-like [Citrus sinensis]	39.028	0.69	0.000738	Down-			-	Down-
Cs7g29410.1	Cs7g29410	uncharacterized protein LOC102626917 [Citrus sinensis]	41.08	0.825	0.00274	Down-			-	Down-
Cs7g29720.1	Cs7g29720	cytochrome P450 71D11-like [Citrus sinensis]	57.142	0.776	0.00982	Down-			-	Down-
Cs7g29860.1	Cs7g29860	cytochrome P450 CYP82D47-like [Citrus sinensis]	59.105	0.705	6.27e-05	Down-			-	Down-
Cs7g29940.1	Cs7g29940	cytochrome P450 82C4-like [Citrus sinensis]	51.547	0.724	0.00256	Down-			-	Down-
Cs7g29970.1	Cs7g29970	alpha-galactosidase 3 [Citrus sinensis]	50.367	0.669	0.00234	Down-			-	Down-
Cs7g31080.1	Cs7g31080	phosphoinositide phospholipase C 2-like [Citrus sinensis]	67.223	0.702	7.95e-05	Down-			-	Down-
Cs7g31290.1	Cs7g31290	"probable zinc metalloprotease EGY2, chloroplastic isoform X1 [Citrus sinensis]"	57.965	0.797	0.00732	Down-			-	Down-
Cs7g32240.1	Cs7g32240	7-deoxyloganetic acid glucosyltransferase-like [Citrus sinensis]	53.566	0.769	0.0182	Down-			-	Down-
Cs7g32250.1	Cs7g32250	7-deoxyloganetic acid glucosyltransferase-like [Citrus sinensis]	54.204	0.781	0.000618	Down-			-	Down-
Cs8g01590.1	Cs8g01590	uncharacterized protein LOC102619241 [Citrus sinensis]	25.672	0.76	0.00824	Down-			-	Down-
Cs8g02240.1	Cs8g02240	uncharacterized protein C167.05 [Citrus sinensis]	18.098	0.813	0.0431	Down-			-	Down-
Cs8g02450.1	Cs8g02450	FAD-dependent urate hydroxylase-like isoform X2 [Citrus sinensis]	45.251	0.802	0.00752	Down-			-	Down-
Cs8g03710.1	Cs8g03710	"probable zinc metallopeptidase EGY3, chloroplastic [Citrus sinensis]"	66.361	0.765	0.0215	Down-			-	Down-
Cs8g05280.1	Cs8g05280	scopoletin glucosyltransferase-like [Citrus sinensis]	54.486	0.739	0.00518	Down-			-	Down-
Cs8g05730.1	Cs8g05730	"LOW QUALITY PROTEIN: presequence protease 2, chloroplastic/mitochondrial [Citrus sinensis]"	77.691	0.829	0.0196	Down-			-	Down-
Cs8g07170.1	Cs8g07170	isoflavone reductase homolog [Citrus sinensis]	34.245	0.772	0.00842	Down-			-	Down-
Cs8g07590.1	Cs8g07590	NADP-dependent D-sorbitol-6-phosphate dehydrogenase-like [Citrus sinensis]	34.97	0.824	0.00394	Down-			-	Down-
Cs8g08760.1	Cs8g08760	"epimerase family protein SDR39U1 homolog, chloroplastic [Citrus sinensis]"	39.064	0.818	0.00156	Down-			-	Down-
Cs8g09680.1	Cs8g09680	costars family protein [Citrus sinensis]	10.475	0.818	0.0258	Down-			-	Down-
Cs8g10180.1	Cs8g10180	probable aldo-keto reductase 2 [Citrus sinensis]	37.647	0.7	0.000239	Down-			-	Down-
Cs8g10790.1	Cs8g10790	transaldolase [Citrus sinensis]	47.764	0.799	0.0259	Down-			-	Down-
Cs8g12430.1	Cs8g12430	"methylmalonate-semialdehyde dehydrogenase [acylating], mitochondrial [Citrus sinensis]"	57.587	0.724	0.00116	Down-			-	Down-
Cs8g14360.1	Cs8g14360	dnaJ protein homolog ANJ1 [Citrus sinensis]	46.156	0.809	0.0474	Down-			-	Down-
Cs8g17220.1	Cs8g17220	tetraspanin-3-like [Citrus sinensis]	32.127	0.687	0.0233	Down-			-	Down-
Cs8g18260.1	Cs8g18260	heat shock cognate 70 kDa protein 2-like [Citrus sinensis]	70.917	0.792	0.012	Down-			-	Down-
Cs8g19105.1	Cs8g19105	tropinone reductase homolog At2g29170-like [Citrus sinensis]	18.808	0.379	0.00328	Down-			-	Down-
Cs8g19800.1	Cs8g19800	"alpha-glucan phosphorylase 2, cytosolic [Citrus sinensis]"	147.04	0.721	0.000136	Down-			-	Down-
Cs8g20220.2	Cs8g20220	O-glucosyltransferase rumi homolog [Citrus sinensis]	41.018	0.666	0.00304	Down-			-	Down-
Cs8g20340.4	Cs8g20340	"internal alternative NAD(P)H-ubiquinone oxidoreductase A2, mitochondrial-like isoform X1 [Citrus sinensis]"	55.243	0.821	0.0316	Down-			-	Down-
Cs8g20430.1	Cs8g20430	ran-binding protein 1 homolog a-like [Citrus sinensis]	25.572	0.826	0.000445	Down-			-	Down-
Cs8g20610.1	Cs8g20610	cinnamoyl-CoA reductase 1 [Citrus sinensis]	35.484	0.82	0.0462	Down-			-	Down-
Cs8g20750.3	Cs8g20750	UDP-glycosyltransferase 87A1-like [Citrus sinensis]	52.366	0.678	0.0137	Down-			-	Down-
Cs9g01010.1	Cs9g01010	neurofilament heavy polypeptide [Citrus sinensis]	65.55	0.72	0.00396	Down-			-	Down-
Cs9g01280.2	Cs9g01280	"50S ribosomal protein L3-2, chloroplastic [Citrus sinensis]"	29.362	0.821	0.0114	Down-			-	Down-
Cs9g01660.1	Cs9g01660	probable protein phosphatase 2C 13 [Citrus sinensis]	43.743	0.224	0.00118	Down-			-	Down-
Cs9g02880.5	Cs9g02880	"probable acyl-activating enzyme 18, peroxisomal isoform X2 [Citrus sinensis]"	55.944	0.819	0.0306	Down-			-	Down-
Cs9g03530.3	Cs9g03530	"ketol-acid reductoisomerase, chloroplastic [Citrus sinensis]"	63.413	0.795	0.0429	Down-			-	Down-
Cs9g03800.1	Cs9g03800	60S ribosomal protein L19-1 [Citrus sinensis]	23.966	0.742	0.0123	Down-			-	Down-
Cs9g05100.3	Cs9g05100	E3 ubiquitin-protein ligase MARCH7 isoform X1 [Citrus sinensis]	43.543	0.816	0.0149	Down-			-	Down-
Cs9g05510.1	Cs9g05510	ribosomal protein L22 (chloroplast) [Citrus sinensis]	22.683	0.822	0.0354	Down-			-	Down-
Cs9g06450.1	Cs9g06450	2-hydroxyisoflavanone dehydratase-like [Citrus sinensis]	38.85	0.81	0.027	Down-			-	Down-
Cs9g07460.1	Cs9g07460	40S ribosomal protein S3a [Citrus sinensis]	29.813	0.828	0.0133	Down-			-	Down-
Cs9g07520.1	Cs9g07520	"chlorophyllase-2, chloroplastic [Citrus sinensis]"	34.101	0.784	0.00622	Down-			-	Down-
Cs9g08590.1	Cs9g08590	ureidoglycolate hydrolase isoform X1 [Citrus sinensis]	51.515	0.815	0.0241	Down-			-	Down-
Cs9g10150.1	Cs9g10150	putative protein phosphatase 2C-like protein 44 isoform X2 [Citrus sinensis]	47.263	0.747	0.00272	Down-			-	Down-
Cs9g10930.1	Cs9g10930	F-box protein At2g02240-like [Citrus sinensis]	30.532	0.673	2e-05	Down-			-	Down-
Cs9g13060.1	Cs9g13060	bis(5'-adenosyl)-triphosphatase-like [Citrus sinensis]	20.818	0.827	0.00906	Down-			-	Down-
Cs9g13070.1	Cs9g13070	bis(5'-adenosyl)-triphosphatase-like [Citrus sinensis]	26.931	0.814	0.00704	Down-			-	Down-
Cs9g14610.1	Cs9g14610	BAG family molecular chaperone regulator 7 [Citrus sinensis]	45.454	0.75	0.0136	Down-			-	Down-
Cs9g15000.2	Cs9g15000	60S ribosomal protein L15 [Citrus sinensis]	22.065	0.73	0.00398	Down-			-	Down-
Cs9g16480.1	Cs9g16480	carboxylesterase 1-like [Citrus sinensis]	35.258	0.79	0.0115	Down-			-	Down-
Cs9g16530.1	Cs9g16530	"phosphoglucomutase, chloroplastic [Citrus sinensis]"	68.861	0.642	0.00708	Down-			-	Down-
Cs9g16620.1	Cs9g16620	protein HOTHEAD [Citrus sinensis]	62.857	0.748	0.0153	Down-			-	Down-
Cs9g17130.1	Cs9g17130	membrane steroid-binding protein 2 [Citrus sinensis]	25.999	0.81	0.0057	Down-			-	Down-
Cs9g17250.1	Cs9g17250	low-temperature-induced 65 kDa protein [Citrus sinensis]	71.516	0.725	0.0194	Down-			-	Down-
Cs9g17670.1	Cs9g17670	"short-chain dehydrogenase TIC 32, chloroplastic-like [Citrus sinensis]"	34.838	0.779	0.0253	Down-			-	Down-
Cs9g17750.1	Cs9g17750	BAHD acyltransferase DCR [Citrus sinensis]	37.672	0.747	0.0382	Down-			-	Down-
Cs9g18900.1	Cs9g18900	uncharacterized AAA domain-containing protein C16E9.10c [Citrus sinensis]	93.834	0.561	0.000797	Down-			-	Down-
Cs9g19120.1	Cs9g19120	delta(1)-pyrroline-2-carboxylate reductase [Citrus sinensis]	36.141	0.787	0.00512	Down-			-	Down-
orange1.1t00110.1	orange1	uncharacterized protein LOC102621925 [Citrus sinensis]	20.79	0.573	0.00244	Down-			-	Down-
orange1.1t00112.1	orange1	uncharacterized protein LOC102621925 [Citrus sinensis]	67.416	0.609	9.61e-05	Down-			-	Down-
orange1.1t00114.1	orange1	uncharacterized protein LOC102621925 [Citrus sinensis]	39.01	0.594	0.00452	Down-			-	Down-
orange1.1t00126.1	orange1	tetratricopeptide domain-containing thioredoxin [Citrus sinensis]	36.842	0.725	0.0181	Down-			-	Down-
orange1.1t00217.2	orange1	tubulin-folding cofactor D isoform X3 [Citrus sinensis]	133.86	0.807	0.00638	Down-			-	Down-
orange1.1t00222.4	orange1	"arginase 1, mitochondrial [Citrus sinensis]"	36.987	0.789	0.00248	Down-			-	Down-
orange1.1t00248.3	orange1	brefeldin A-inhibited guanine nucleotide-exchange protein 2 [Citrus sinensis]	154.23	0.732	0.0111	Down-			-	Down-
orange1.1t00270.1	orange1	glyoxylate/hydroxypyruvate reductase HPR3-like [Citrus sinensis]	37.278	0.809	0.00293	Down-			-	Down-
orange1.1t00296.1	orange1	"protein-ribulosamine 3-kinase, chloroplastic isoform X1 [Citrus sinensis]"	36.6	0.678	0.0111	Down-			-	Down-
orange1.1t00297.1	orange1	probable xyloglucan endotransglucosylase/hydrolase protein 27 [Citrus sinensis]	24.208	0.775	0.0267	Down-			-	Down-
orange1.1t00375.1	orange1	probable glycerol-3-phosphate acyltransferase 8 [Citrus sinensis]	55.542	0.774	0.0403	Down-			-	Down-
orange1.1t00415.1	orange1	transcription initiation factor TFIID subunit 3 [Citrus sinensis]	20.29	0.826	0.009	Down-			-	Down-
orange1.1t00429.1	orange1	reticulon-like protein B5 [Citrus sinensis]	27.895	0.775	0.0094	Down-			-	Down-
orange1.1t00470.1	orange1	hydroquinone glucosyltransferase [Citrus sinensis]	52.258	0.796	0.00152	Down-			-	Down-
orange1.1t00478.2	orange1	abscisic acid receptor PYL9 [Citrus sinensis]	21.089	0.734	0.00238	Down-			-	Down-
orange1.1t00519.2	orange1	pyridoxine/pyridoxamine 5'-phosphate oxidase 2 [Citrus sinensis]	18.711	0.778	0.0175	Down-			-	Down-
orange1.1t00525.1	orange1	bifunctional fucokinase/fucose pyrophosphorylase isoform X1 [Citrus sinensis]	119.03	0.815	0.000758	Down-			-	Down-
orange1.1t00628.1	orange1	uncharacterized protein LOC102611048 [Citrus sinensis]	15.213	0.698	0.0221	Down-			-	Down-
orange1.1t00805.1	orange1	two pore calcium channel protein 1 isoform X2 [Citrus sinensis]	79.668	0.76	0.0151	Down-			-	Down-
orange1.1t01060.1	orange1	F-box protein At2g02240-like [Citrus sinensis]	33.083	0.638	0.00688	Down-			-	Down-
orange1.1t01399.2	orange1	pyrophosphate-energized vacuolar membrane proton pump [Citrus sinensis]	69.677	0.8	0.026	Down-			-	Down-
orange1.1t01401.1	orange1	codeine O-demethylase-like [Citrus sinensis]	39.626	0.773	0.00714	Down-			-	Down-
orange1.1t01431.1	orange1	uncharacterized GTP-binding protein YjiA-like isoform X1 [Citrus sinensis]	50.314	0.747	0.0332	Down-			-	Down-
orange1.1t01519.1	orange1	cytochrome P450 77A3-like [Citrus sinensis]	57.479	0.779	0.0483	Down-			-	Down-
orange1.1t01523.1	orange1	"LOW QUALITY PROTEIN: beta-D-glucosyl crocetin beta-1,6-glucosyltransferase-like [Citrus sinensis]"	49.824	0.64	0.0273	Down-			-	Down-
orange1.1t01635.1	orange1	non-functional NADPH-dependent codeinone reductase 2 [Citrus sinensis]	36.42	0.748	0.000803	Down-			-	Down-
orange1.1t01675.1	orange1	"calvin cycle protein CP12-2, chloroplastic [Citrus sinensis]"	14.393	0.664	0.024	Down-			-	Down-
orange1.1t01720.8	orange1	long chain acyl-CoA synthetase 1 [Citrus sinensis]	55.728	0.677	0.000263	Down-			-	Down-
orange1.1t01869.2	orange1	"probable acyl-activating enzyme 16, chloroplastic isoform X1 [Citrus sinensis]"	76.147	0.773	0.00346	Down-			-	Down-
orange1.1t02030.4	orange1	callose synthase 9 [Citrus sinensis]	204.08	0.78	0.0251	Down-			-	Down-
orange1.1t02144.1	orange1	cysteine synthase-like [Citrus sinensis]	41.353	0.742	0.0126	Down-			-	Down-
orange1.1t02181.1	orange1	60S ribosomal protein L5 [Citrus sinensis]	33.749	0.795	0.00196	Down-			-	Down-
orange1.1t02242.1	orange1	11 kDa late embryogenesis abundant protein-like [Citrus sinensis]	13.947	0.562	0.00682	Down-			-	Down-
orange1.1t02243.1	orange1	18 kDa seed maturation protein-like [Citrus sinensis]	16.228	0.688	0.0146	Down-			-	Down-
orange1.1t02487.1	orange1	poly(ADP-ribose) glycohydrolase 1 [Citrus sinensis]	20.211	0.655	0.000384	Down-			-	Down-
orange1.1t02542.1	orange1	"probable 6-phosphogluconolactonase 4, chloroplastic [Citrus sinensis]"	35.376	0.814	0.0284	Down-			-	Down-
orange1.1t02551.1	orange1	CDPK-related kinase 4-like [Citrus sinensis]	64.529	0.745	0.0012	Down-			-	Down-
orange1.1t02556.1	orange1	probable proteasome inhibitor [Citrus sinensis]	51.644	0.801	0.00272	Down-			-	Down-
orange1.1t02606.1	orange1	uncharacterized protein LOC102622829 [Citrus sinensis]	37.977	0.83	0.00394	Down-			-	Down-
orange1.1t02616.1	orange1	60S ribosomal protein L7a [Citrus sinensis]	29.373	0.696	0.0054	Down-			-	Down-
orange1.1t02623.1	orange1	"glutamate-1-semialdehyde 2,1-aminomutase 2, chloroplastic [Citrus sinensis]"	50.449	0.744	0.0263	Down-			-	Down-
orange1.1t02699.2	orange1	actin-101 [Citrus sinensis]	41.59	0.833	0.0447	Down-			-	Down-
orange1.1t02743.1	orange1	phytolongin Phyl2.2 [Citrus sinensis]	28.56	0.824	0.0137	Down-			-	Down-
orange1.1t02914.1	orange1	"glycerol-3-phosphate dehydrogenase [NAD(+)] GPDHC1, cytosolic [Citrus sinensis]"	51.574	0.786	0.0459	Down-			-	Down-
orange1.1t03052.3	orange1	aldo-keto reductase family 4 member C9-like isoform X2 [Citrus sinensis]	30.867	0.757	0.0135	Down-			-	Down-
orange1.1t03081.2	orange1	protein DJ-1 homolog B-like [Citrus sinensis]	31.308	0.725	0.0326	Down-			-	Down-
orange1.1t03082.1	orange1	LOW QUALITY PROTEIN: protein DJ-1 homolog B-like [Citrus sinensis]	40.39	0.722	0.0234	Down-			-	Down-
orange1.1t03204.3	orange1	uncharacterized protein LOC102613537 [Citrus sinensis]	30.087	0.769	0.0387	Down-			-	Down-
orange1.1t03228.1	orange1	UPF0678 fatty acid-binding protein-like protein At1g79260 [Citrus sinensis]	17.549	0.769	0.0451	Down-			-	Down-
orange1.1t03235.1	orange1	18.1 kDa class I heat shock protein [Citrus sinensis]	17.982	0.571	0.0129	Down-			-	Down-
orange1.1t03248.6	orange1	"succinate-semialdehyde dehydrogenase, mitochondrial isoform X1 [Citrus sinensis]"	52.85	0.815	0.0069	Down-			-	Down-
orange1.1t03290.1	orange1	60S ribosomal protein L13a-4 [Citrus sinensis]	23.435	0.829	0.00584	Down-			-	Down-
orange1.1t03328.1	orange1	"4-alpha-glucanotransferase, chloroplastic/amyloplastic isoform X1 [Citrus sinensis]"	65.334	0.83	0.00214	Down-			-	Down-
orange1.1t03508.1	orange1	uncharacterized protein LOC102617792 [Citrus sinensis]	112.46	0.517	0.0291	Down-			-	Down-
orange1.1t03773.1	orange1	"linoleate 13S-lipoxygenase 2-1, chloroplastic [Citrus sinensis]"	101.52	0.776	0.0142	Down-			-	Down-
orange1.1t04022.1	orange1	peroxisomal nicotinamide adenine dinucleotide carrier [Citrus sinensis]	38.694	0.793	0.0201	Down-			-	Down-
orange1.1t04033.2	orange1	UPF0047 protein YjbQ isoform X2 [Citrus sinensis]	22.152	0.778	0.0119	Down-			-	Down-
orange1.1t04378.2	orange1	uncharacterized protein LOC102615486 [Citrus sinensis]	38.782	0.833	0.00554	Down-			-	Down-
orange1.1t04488.3	orange1	"ACT domain-containing protein DS12, chloroplastic isoform X2 [Citrus sinensis]"	26.98	0.751	0.0108	Down-			-	Down-
orange1.1t04550.1	orange1	"homogentisate 1,2-dioxygenase [Citrus sinensis]"	53.312	0.783	0.000842	Down-			-	Down-
orange1.1t04875.1	orange1	LOW QUALITY PROTEIN: heat shock 70 kDa protein [Citrus sinensis]	64.737	0.803	0.0194	Down-			-	Down-
orange1.1t04911.1	orange1	SH3 domain-containing protein 1-like [Citrus sinensis]	8.4548	0.824	0.0481	Down-			-	Down-
orange1.1t04983.2	orange1	7-ethoxycoumarin O-deethylase-like [Citrus sinensis]	58.402	0.689	0.0185	Down-			-	Down-
orange1.1t05092.1	orange1	uncharacterized protein LOC102611395 [Citrus sinensis]	17.533	0.479	0.00368	Down-			-	Down-
Cs1g02270.1	Cs1g02270	cytochrome P450 CYP82D47-like [Citrus sinensis]	58.566			-	4.15264	0.00116599	-Up	-Up
Cs1g03330.1	Cs1g03330	palmitoyl-protein thioesterase 1 [Citrus sinensis]	42.566	1.275	0.201	-	2.61328	3.42778e-09	-Up	-Up
Cs1g05200.2	Cs1g05200	G-type lectin S-receptor-like serine/threonine-protein kinase At1g11330 isoform X2 [Citrus sinensis]	70.567	1.162	0.0405	-	1.11783	5.10511e-06	-Up	-Up
Cs1g06850.3	Cs1g06850	"protochlorophyllide reductase, chloroplastic [Citrus sinensis]"	43.181	1.027	0.815	-	2.23969	0.000147032	-Up	-Up
Cs1g17210.2	Cs1g17210	protein TIFY 10A-like [Citrus sinensis]	21.141	1.368	0.232	-	1.04892	4.0988e-08	-Up	-Up
Cs1g20580.1	Cs1g20580	probable mannitol dehydrogenase [Citrus sinensis]	38.782	7.476	0.0677	-	4.4739	0.00167078	-Up	-Up
Cs1g20920.2	Cs1g20920	phosphoenolpyruvate carboxykinase [ATP]-like [Citrus sinensis]	73.297	2.159	0.0552	-	2.08549	2.86986e-17	-Up	-Up
Cs1g22940.1	Cs1g22940	patatin-like protein 5 [Citrus sinensis]	43.111	0.991	0.965	-	2.52275	0.00488849	-Up	-Up
Cs1g23430.2	Cs1g23430	BTB/POZ domain-containing protein At5g66560 [Citrus sinensis]	68.317	0.893	0.0664	-	2.17428	0.0088225	-Up	-Up
Cs2g09310.1	Cs2g09310	peroxidase 4 [Citrus sinensis]	32.098	6.925	0.0778	-	5.915	3.46119e-05	-Up	-Up
Cs2g10140.1	Cs2g10140	cannabidiolic acid synthase-like 1 [Citrus sinensis]	60.85	3.395	0.139	-	6.6762	0.00342171	-Up	-Up
Cs2g11360.1	Cs2g11360	"peroxisomal 2,4-dienoyl-CoA reductase isoform X1 [Citrus sinensis]"	31.655	0.925	0.505	-	1.07133	0.000141243	-Up	-Up
Cs2g11840.5	Cs2g11840	vacuolar-sorting receptor 7-like [Citrus sinensis]	67.111	1.691	0.0515	-	1.38078	2.05528e-07	-Up	-Up
Cs2g11980.2	Cs2g11980	"ycf3-interacting protein 1, chloroplastic isoform X3 [Citrus sinensis]"	28.031	0.963	0.608	-	1.12342	6.83806e-05	-Up	-Up
Cs2g20590.1	Cs2g20590	ACC oxidase [Citrus sinensis]	36.195	2.792	0.0684	-	7.34202	0.00412327	-Up	-Up
Cs2g25040.1	Cs2g25040	triacylglycerol lipase 2 [Citrus sinensis]	32.66			-	1.0611	0.000272567	-Up	-Up
Cs2g31050.1	Cs2g31050	uncharacterized protein LOC102629916 [Citrus sinensis]	11.925	2.776	0.0734	-	3.77569	0.00209333	-Up	-Up
Cs3g04960.1	Cs3g04960	"heat shock 70 kDa protein, mitochondrial [Citrus sinensis]"	72.616	1.1	0.353	-	1.04496	7.2364e-05	-Up	-Up
Cs3g11620.2	Cs3g11620	probable RNA helicase SDE3 [Citrus sinensis]	98.774			-	2.71438	7.7452e-08	-Up	-Up
Cs3g13930.1	Cs3g13930	probable linoleate 9S-lipoxygenase 5 isoform X1 [Citrus sinensis]	99.441	1.954	0.104	-	2.03182	0.0096988	-Up	-Up
Cs3g26720.1	Cs3g26720	phospholipase D delta [Citrus sinensis]	96.071	0.983	0.811	-	1.99614	1.93652e-07	-Up	-Up
Cs3g27210.1	Cs3g27210	dolichol-phosphate mannosyltransferase subunit 1 [Citrus sinensis]	27.25	1.163	0.0493	-	1.08424	0.000196274	-Up	-Up
Cs4g09460.4	Cs4g09460	glycerophosphodiester phosphodiesterase GDPDL3 [Citrus sinensis]	63.233			-	1.30147	4.80478e-05	-Up	-Up
Cs4g10140.1	Cs4g10140	GDSL esterase/lipase At5g55050 [Citrus sinensis]	39.827			-	2.79201	1.95354e-05	-Up	-Up
Cs4g12290.1	Cs4g12290	thioredoxin-like protein CXXS1 [Citrus sinensis]	14.312			-	1.48464	0.00366452	-Up	-Up
Cs4g13440.3	Cs4g13440	probable caffeoyl-CoA O-methyltransferase At4g26220 isoform X2 [Citrus sinensis]	20.802	0.836	0.0951	-	1.48669	0.00110794	-Up	-Up
Cs4g15520.1	Cs4g15520	hexokinase [Citrus sinensis]	54.056	1.276	0.0553	-	1.17841	0.000979438	-Up	-Up
Cs5g01990.1	Cs5g01990	"3-oxoacyl-[acyl-carrier-protein] synthase I, chloroplastic-like [Citrus sinensis]"	52.324			-	6.70541	0.00206655	-Up	-Up
Cs5g03620.1	Cs5g03620	tubulin beta chain-like [Citrus sinensis]	49.843	0.921	0.141	-	1.28473	0.00210492	-Up	-Up
Cs5g15160.1	Cs5g15160	probable glutathione S-transferase [Citrus sinensis]	25.601	0.939	0.0887	-	1.36395	2.43292e-07	-Up	-Up
Cs5g26310.1	Cs5g26310	"pyruvate kinase, cytosolic isozyme-like [Citrus sinensis]"	55.201			-	1.69699	0.00184153	-Up	-Up
Cs5g27000.1	Cs5g27000	5-methyltetrahydropteroyltriglutamate--homocysteine methyltransferase 1 [Citrus sinensis]	84.676	0.887	0.051	-	1.7332	4.16281e-19	-Up	-Up
Cs5g32150.1	Cs5g32150	probably inactive leucine-rich repeat receptor-like protein kinase IMK2 [Citrus sinensis]	43.289			-	2.64458	0.0093238	-Up	-Up
Cs6g04240.2	Cs6g04240	nuclear transcription factor Y subunit B-10 isoform X1 [Citrus sinensis]	18.723	0.921	0.332	-	1.01475	8.42774e-06	-Up	-Up
Cs6g12620.1	Cs6g12620	apoptosis-inducing factor 2 [Citrus sinensis]	40.465	1.448	0.0568	-	1.01689	0.00115051	-Up	-Up
Cs6g14020.1	Cs6g14020	tropinone reductase-like 1 [Citrus sinensis]	81.759	1.092	0.325	-	1.10509	6.40827e-09	-Up	-Up
Cs6g18380.1	Cs6g18380	probable serine/threonine-protein kinase At1g18390 isoform X1 [Citrus sinensis]	79.411			-	2.30841	6.26203e-14	-Up	-Up
Cs6g18680.1	Cs6g18680	"ribulose bisphosphate carboxylase small chain, chloroplastic-like [Citrus sinensis]"	20.267	1.505	0.0821	-	1.56009	0.00209234	-Up	-Up
Cs6g19070.2	Cs6g19070	"probable endo-1,3(4)-beta-glucanase ARB_01444 [Citrus sinensis]"	83.545	1.174	0.0512	-	1.49222	7.19773e-05	-Up	-Up
Cs6g22260.1	Cs6g22260	malonyl-CoA:anthocyanidin 5-O-glucoside-6''-O-malonyltransferase [Citrus sinensis]	56.432	1.148	0.00184	-	2.02051	4.80478e-05	-Up	-Up
Cs7g03170.1	Cs7g03170	UDP-glycosyltransferase 708A6-like [Citrus sinensis]	51.623	0.849	0.0424	-	1.39102	2.20667e-07	-Up	-Up
Cs7g04900.1	Cs7g04900	uncharacterized protein LOC102608149 [Citrus sinensis]	37.789	1.148	0.418	-	5.32717	3.00521e-14	-Up	-Up
Cs7g17040.1	Cs7g17040	uncharacterized protein LOC102625084 [Citrus sinensis]	31.74	1.231	0.103	-	1.57151	1.99124e-05	-Up	-Up
Cs7g28650.1	Cs7g28650	aquaporin TIP1-3 [Citrus sinensis]	26.013			-	2.65789	0.000128698	-Up	-Up
Cs8g01960.1	Cs8g01960	L-ascorbate oxidase homolog [Citrus sinensis]	60.906	1.108	0.0769	-	1.53466	2.75091e-05	-Up	-Up
Cs8g08310.3	Cs8g08310	purple acid phosphatase 2-like isoform X1 [Citrus sinensis]	45.969	1.229	0.0687	-	2.00522	0.00232754	-Up	-Up
Cs8g14950.3	Cs8g14950	"glucan endo-1,3-beta-glucosidase 14 [Citrus sinensis]"	43.078	1.305	0.072	-	1.07592	0.00560696	-Up	-Up
Cs8g19650.1	Cs8g19650	tubulin beta-2 chain [Citrus sinensis]	50.52	1.067	0.373	-	2.19015	2.18435e-08	-Up	-Up
Cs9g02230.2	Cs9g02230	ATP-citrate synthase beta chain protein 2 [Citrus sinensis]	65.954	2.029	0.0503	-	2.97576	0.00269347	-Up	-Up
Cs9g03400.1	Cs9g03400	"probable pyruvate kinase, cytosolic isozyme [Citrus sinensis]"	54.504	1.298	0.13	-	1.78031	0.00631064	-Up	-Up
Cs9g05920.2	Cs9g05920	"endo-1,3;1,4-beta-D-glucanase [Citrus sinensis]"	26.514	1.191	0.334	-	2.17655	0.00722137	-Up	-Up
Cs9g10400.1	Cs9g10400	probable glutathione S-transferase [Citrus sinensis]	27.583			-	1.53099	1.39803e-05	-Up	-Up
Cs9g14370.4	Cs9g14370	uncharacterized protein LOC102624263 [Citrus sinensis]	16.814	1.122	0.256	-	1.04117	0.00414379	-Up	-Up
Cs9g16270.1	Cs9g16270	coumaroyl-CoA:anthocyanidin 3-O-glucoside-6''-O-coumaroyltransferase 1-like [Citrus sinensis]	52.457	1.088	0.213	-	1.37341	2.96542e-05	-Up	-Up
Cs9g17480.2	Cs9g17480	pectin acetylesterase 9 isoform X1 [Citrus sinensis]	44.834			-	1.92225	0.00135248	-Up	-Up
Cs1g01700.3	Cs1g01700	inositol-3-phosphate synthase [Citrus sinensis]	40.05	0.848	0.00375	-	-1.58918	1.48266e-09	-Down	-Down
Cs1g03610.2	Cs1g03610	"malate dehydrogenase, cytoplasmic-like isoform X2 [Citrus sinensis]"	33.505	0.882	0.136	-	-1.61277	3.70512e-08	-Down	-Down
Cs1g05770.1	Cs1g05770	uncharacterized protein LOC102616913 [Citrus sinensis]	10.983	0.755	0.0677	-	-1.16869	3.52793e-09	-Down	-Down
Cs1g08550.1	Cs1g08550	fatty acid amide hydrolase isoform X2 [Citrus sinensis]	66.879	0.847	0.059	-	-1.58207	1.55932e-05	-Down	-Down
Cs1g13290.1	Cs1g13290	uncharacterized protein LOC102618171 [Citrus sinensis]	40.912	0.919	0.738	-	-1.23829	0.00172144	-Down	-Down
Cs1g16550.1	Cs1g16550	pectinesterase 1 precursor [Citrus sinensis]	63.557	0.864	0.336	-	-1.19284	1.81618e-10	-Down	-Down
Cs1g18380.3	Cs1g18380	putative disease resistance protein RGA3 [Citrus sinensis]	111.7	1.118	0.0614	-	-1.45533	0.000575775	-Down	-Down
Cs1g21820.2	Cs1g21820	formamidase-like isoform X1 [Citrus sinensis]	41.479			-	-6.08966	2.17185e-14	-Down	-Down
Cs2g01510.2	Cs2g01510	uncharacterized protein LOC102630087 isoform X3 [Citrus sinensis]	26.467	0.956	0.324	-	-1.19156	0.00594713	-Down	-Down
Cs2g01760.2	Cs2g01760	104 kDa microneme/rhoptry antigen-like [Citrus sinensis]	27.48			-	-1.20691	3.71492e-07	-Down	-Down
Cs2g03270.1	Cs2g03270	9-cis-epoxycarotenoid dioxygenase 2 [Citrus sinensis]	67.734	0.811	0.113	-	-1.59407	0.00139541	-Down	-Down
Cs2g03430.1	Cs2g03430	uncharacterized protein LOC102615359 [Citrus sinensis]	16.372	0.732	0.142	-	-1.06537	9.68112e-05	-Down	-Down
Cs2g04820.1	Cs2g04820	protein LIGHT-DEPENDENT SHORT HYPOCOTYLS 10 [Citrus sinensis]	22.015	0.904	0.602	-	-1.0933	1.01652e-06	-Down	-Down
Cs2g06710.1	Cs2g06710	transmembrane protein 184C [Citrus sinensis]	34.266	0.938	0.305	-	-1.01303	6.62668e-06	-Down	-Down
Cs2g10720.1	Cs2g10720	probable zinc transporter 10 [Citrus sinensis]	37.838	0.774	0.0719	-	-2.75785	5.37069e-07	-Down	-Down
Cs2g14920.1	Cs2g14920	probable xyloglucan endotransglucosylase/hydrolase protein 5 [Citrus sinensis]	34.063			-	-1.34797	1.0588e-06	-Down	-Down
Cs2g23870.1	Cs2g23870	probable aminotransferase TAT2 [Citrus sinensis]	47.43	0.69	0.0733	-	-1.02426	7.5065e-06	-Down	-Down
Cs3g01240.1	Cs3g01240	glutathione S-transferase zeta class-like isoform X2 [Citrus sinensis]	23.965	0.964	0.331	-	-1.37543	1.19333e-06	-Down	-Down
Cs3g06830.1	Cs3g06830	"3-oxo-Delta(4,5)-steroid 5-beta-reductase-like isoform X1 [Citrus sinensis]"	44.99			-	-2.13036	0.00212873	-Down	-Down
Cs3g10630.1	Cs3g10630	probable aldo-keto reductase 1 [Citrus sinensis]	38.258	0.634	0.129	-	-1.41407	8.03268e-14	-Down	-Down
Cs3g11990.1	Cs3g11990	coiled-coil domain-containing protein SCD2 [Citrus sinensis]	65.32	1.001	0.988	-	-2.00229	4.63427e-05	-Down	-Down
Cs3g12020.1	Cs3g12020	superoxide dismutase [Cu-Zn]-like [Citrus sinensis]	16.319	0.117	0.105	-	-3.53745	3.38546e-11	-Down	-Down
Cs3g16130.1	Cs3g16130	"NADH dehydrogenase [ubiquinone] iron-sulfur protein 4, mitochondrial-like, partial [Citrus sinensis]"	18.704			-	-1.39358	5.05516e-08	-Down	-Down
Cs3g20840.2	Cs3g20840	"stearoyl-[acyl-carrier-protein] 9-desaturase 6, chloroplastic-like [Citrus sinensis]"	49.456	0.895	0.119	-	-1.06823	1.44857e-05	-Down	-Down
Cs3g21500.1	Cs3g21500	abscisic stress-ripening protein 2-like [Citrus sinensis]	20.05	0.819	0.1	-	-1.02914	4.54999e-07	-Down	-Down
Cs3g24180.1	Cs3g24180	cytochrome P450 CYP82D47-like [Citrus sinensis]	59.082	0.695	0.111	-	-1.03702	4.88163e-06	-Down	-Down
Cs4g03580.2	Cs4g03580	ribulose bisphosphate carboxylase small chain clone 512-like isoform X1 [Citrus sinensis]	19.456	0.865	0.0797	-	-1.50122	4.02055e-16	-Down	-Down
Cs4g06630.1	Cs4g06630	putative thermostable pectinesterase [Citrus sinensis]	69.599	0.862	0.0458	-	-1.55614	6.22133e-06	-Down	-Down
Cs4g06880.2	Cs4g06880	uncharacterized protein LOC102618788 isoform X2 [Citrus sinensis]	178.2	0.756	0.106	-	-1.02747	8.91488e-07	-Down	-Down
Cs4g07010.5	Cs4g07010	uncharacterized protein LOC102628330 [Citrus sinensis]	29.093			-	-1.15681	5.33661e-06	-Down	-Down
Cs4g15560.1	Cs4g15560	probable pectinesterase 53 isoform X1 [Citrus sinensis]	42.036	1.022	0.779	-	-1.86985	1.66859e-05	-Down	-Down
Cs4g18720.1	Cs4g18720	uncharacterized protein LOC102609858 [Citrus sinensis]	14.126	0.891	0.0123	-	-1.01128	0.000736433	-Down	-Down
Cs5g06600.2	Cs5g06600	probable pectate lyase 18 [Citrus sinensis]	42.926	0.785	0.127	-	-1.28996	1.52895e-07	-Down	-Down
Cs5g09370.1	Cs5g09370	21 kDa protein-like precursor [Citrus sinensis]	22.306	1.057	0.168	-	-1.37157	5.32587e-10	-Down	-Down
Cs5g11210.2	Cs5g11210	vacuolar amino acid transporter 1 isoform X2 [Citrus sinensis]	56.94	1.363	0.127	-	-1.05216	3.11891e-08	-Down	-Down
Cs5g13510.1	Cs5g13510	protein trichome birefringence-like 41 [Citrus sinensis]	68.663			-	-1.00271	0.00138384	-Down	-Down
Cs5g18500.1	Cs5g18500	22.0 kDa heat shock protein [Citrus sinensis]	23.259	1	0.998	-	-1.70346	3.52793e-09	-Down	-Down
Cs5g32220.2	Cs5g32220	serine/threonine-protein phosphatase BSL1 isoform X2 [Citrus sinensis]	85.253	0.837	0.0801	-	-1.26386	1.12944e-11	-Down	-Down
Cs6g01750.1	Cs6g01750	transcription factor MYB86 [Citrus sinensis]	47.714	0.917	0.636	-	-2.04343	2.91167e-11	-Down	-Down
Cs6g02830.1	Cs6g02830	"thioredoxin F-type, chloroplastic-like [Citrus sinensis]"	19.897	0.912	0.0969	-	-1.10926	3.03346e-07	-Down	-Down
Cs6g05130.1	Cs6g05130	omega-hydroxypalmitate O-feruloyl transferase [Citrus sinensis]	51.534	0.589	0.0617	-	-1.32131	0.00314539	-Down	-Down
Cs6g06690.2	Cs6g06690	subtilisin inhibitor CLSI-I-like isoform X1 [Citrus sinensis]	11.544	0.898	0.426	-	-1.12316	2.77532e-09	-Down	-Down
Cs6g09160.1	Cs6g09160	mitoferrin-like [Citrus sinensis]	27.702	0.861	0.639	-	-1.89448	2.41125e-07	-Down	-Down
Cs6g12870.1	Cs6g12870	vinorine synthase-like [Citrus sinensis]	51.262	1.012	0.872	-	-2.28883	3.40616e-26	-Down	-Down
Cs6g21460.2	Cs6g21460	expansin-A5 [Citrus sinensis]	26.122			-	-4.09557	6.1594e-06	-Down	-Down
Cs7g02060.2	Cs7g02060	polyamine oxidase 1 [Citrus sinensis]	45.741	0.813	0.0611	-	-1.16655	4.92018e-09	-Down	-Down
Cs7g02360.1	Cs7g02360	serine carboxypeptidase-like 40 [Citrus sinensis]	56.261	0.815	0.474	-	-1.64269	0.00981755	-Down	-Down
Cs7g02540.1	Cs7g02540	protein trichome birefringence-like 38 [Citrus sinensis]	42.729	1.076	0.603	-	-2.57279	0.000206879	-Down	-Down
Cs7g12970.4	Cs7g12970	GDT1-like protein 4 [Citrus sinensis]	22.975	0.941	0.0969	-	-1.07012	1.33157e-07	-Down	-Down
Cs7g25730.2	Cs7g25730	isoaspartyl peptidase/L-asparaginase 1 isoform X1 [Citrus sinensis]	22.808	0.906	0.259	-	-1.03747	4.32567e-05	-Down	-Down
Cs7g29830.1	Cs7g29830	macro domain-containing protein VPA0103-like [Citrus sinensis]	54.916	1.031	0.321	-	-1.8575	1.10712e-14	-Down	-Down
Cs8g11330.1	Cs8g11330	probable pectate lyase 1 [Citrus sinensis]	48.742	1.008	0.862	-	-1.4221	0.000117202	-Down	-Down
Cs9g04630.1	Cs9g04630	protein SRG1 [Citrus sinensis]	41.25	0.686	0.0776	-	-1.23154	4.85869e-08	-Down	-Down
Cs9g06500.1	Cs9g06500	2-hydroxyisoflavanone dehydratase [Citrus sinensis]	38.4	0.732	0.0905	-	-1.04056	0.00152387	-Down	-Down
Cs9g07830.1	Cs9g07830	uncharacterized protein LOC102630703 isoform X1 [Citrus sinensis]	70.429	0.839	0.000998	-	-1.3142	4.79774e-05	-Down	-Down
Cs9g08730.1	Cs9g08730	cellulose synthase-like protein G2 [Citrus sinensis]	85.636	0.824	0.198	-	-1.06101	1.49241e-07	-Down	-Down
Cs9g09710.1	Cs9g09710	glycine-rich cell wall structural protein [Citrus sinensis]	31.155	0.554	0.169	-	-3.34477	7.13525e-08	-Down	-Down
Cs9g17270.3	Cs9g17270	nucleoporin NUP152 isoform X3 [Citrus sinensis]	10.912	0.692	0.0551	-	-1.04478	9.52379e-07	-Down	-Down
Cs9g19270.3	Cs9g19270	beta-carotene hydroxylase isoform X1 [Citrus sinensis]	32.893	0.992	0.849	-	-1.12189	2.39253e-06	-Down	-Down
Cs1g01010.2	Cs1g01010	T-complex protein 1 subunit gamma [Citrus sinensis]	60.699	0.926	0.229	-			-	-
Cs1g01030.1	Cs1g01030	uncharacterized protein LOC102606974 [Citrus sinensis]	75.076	1.046	0.297	-			-	-
Cs1g01100.3	Cs1g01100	probable LRR receptor-like serine/threonine-protein kinase At5g10290 [Citrus sinensis]	61.986	0.871	0.032	-			-	-
Cs1g01290.1	Cs1g01290	"acyl-coenzyme A oxidase 2, peroxisomal isoform X2 [Citrus sinensis]"	77.285	1.101	0.303	-			-	-
Cs1g01370.1	Cs1g01370	lipoxygenase homology domain-containing protein 1-like [Citrus sinensis]	19.624	0.841	0.225	-			-	-
Cs1g01390.2	Cs1g01390	"protein SCO1 homolog 2, mitochondrial isoform X3 [Citrus sinensis]"	30.808	0.997	0.954	-			-	-
Cs1g01510.1	Cs1g01510	ABC transporter D family member 1 isoform X1 [Citrus sinensis]	128.95	1.16	0.208	-			-	-
Cs1g01540.1	Cs1g01540	annexin D2 [Citrus sinensis]	35.822	1.051	0.205	-			-	-
Cs1g01560.2	Cs1g01560	asparagine synthetase [glutamine-hydrolyzing] 2 [Citrus sinensis]	60.775	0.928	0.0579	-			-	-
Cs1g01580.1	Cs1g01580	uncharacterized protein LOC102620099 [Citrus sinensis]	19.31	0.932	0.211	-			-	-
Cs1g01600.1	Cs1g01600	ras-related protein RABH1e [Citrus sinensis]	23.059	1.132	0.0033	-			-	-
Cs1g01640.6	Cs1g01640	calmodulin-binding transcription activator 3 isoform X1 [Citrus sinensis]	95.739	0.898	0.0507	-			-	-
Cs1g01650.1	Cs1g01650	ubiquitin carboxyl-terminal hydrolase 4 [Citrus sinensis]	41.987	1.07	0.212	-			-	-
Cs1g01760.1	Cs1g01760	bifunctional aspartate aminotransferase and glutamate/aspartate-prephenate aminotransferase isoform X2 [Citrus sinensis]	50.687	0.941	0.0832	-			-	-
Cs1g01920.2	Cs1g01920	uncharacterized protein LOC102610195 [Citrus sinensis]	225.29	1.073	0.562	-			-	-
Cs1g01940.4	Cs1g01940	caldesmon isoform X2 [Citrus sinensis]	55.603	1.067	0.0309	-			-	-
Cs1g01970.3	Cs1g01970	apoptotic chromatin condensation inducer in the nucleus [Citrus sinensis]	79.441	1.191	0.0252	-			-	-
Cs1g01980.3	Cs1g01980	60S ribosomal protein L30 [Citrus sinensis]	12.413	0.904	0.0888	-			-	-
Cs1g02080.1	Cs1g02080	uncharacterized oxidoreductase SSP0419 [Citrus sinensis]	17.479	1.093	0.222	-			-	-
Cs1g02320.2	Cs1g02320	"alanine--glyoxylate aminotransferase 2 homolog 1, mitochondrial isoform X4 [Citrus sinensis]"	41.795	0.861	0.000783	-			-	-
Cs1g02600.1	Cs1g02600	protein transport protein SEC23 [Citrus sinensis]	80.218	1.048	0.229	-			-	-
Cs1g02650.2	Cs1g02650	uric acid degradation bifunctional protein TTL isoform X2 [Citrus sinensis]	36.272	0.986	0.599	-			-	-
Cs1g02660.1	Cs1g02660	3-hydroxyisobutyryl-CoA hydrolase 1 isoform X2 [Citrus sinensis]	41.698	1.175	0.0426	-			-	-
Cs1g02675.2	Cs1g02675	uncharacterized protein	9.5785	1.214	0.168	-			-	-
Cs1g02700.1	Cs1g02700	uncharacterized protein LOC102631083 isoform X2 [Citrus sinensis]	13.851	0.981	0.728	-			-	-
Cs1g02770.3	Cs1g02770	UMP-CMP kinase 3 [Citrus sinensis]	23.129	1.249	0.0813	-			-	-
Cs1g02800.1	Cs1g02800	dynamin-related protein 1E [Citrus sinensis]	69.232	0.973	0.233	-			-	-
Cs1g02810.1	Cs1g02810	"NAD-dependent malic enzyme 62 kDa isoform, mitochondrial [Citrus sinensis]"	69.464	0.957	0.165	-			-	-
Cs1g02840.3	Cs1g02840	ras-related protein RABH1b [Citrus sinensis]	23.156	0.874	0.173	-			-	-
Cs1g02850.1	Cs1g02850	"acyl carrier protein 1, mitochondrial [Citrus sinensis]"	14.07	1.187	0.0359	-			-	-
Cs1g02860.1	Cs1g02860	"protein TRIGALACTOSYLDIACYLGLYCEROL 4, chloroplastic [Citrus sinensis]"	52.633	0.924	0.0463	-			-	-
Cs1g02870.2	Cs1g02870	10 kDa chaperonin [Citrus sinensis]	12.057	0.913	0.0924	-			-	-
Cs1g02930.2	Cs1g02930	eukaryotic translation initiation factor 4G [Citrus sinensis]	190.03	1.003	0.912	-			-	-
Cs1g02940.1	Cs1g02940	eukaryotic translation initiation factor 4G-like [Citrus sinensis]	69.418	1.004	0.839	-			-	-
Cs1g02980.1	Cs1g02980	putative casein kinase II subunit beta-4 isoform X1 [Citrus sinensis]	32.481	1.04	0.552	-			-	-
Cs1g03110.2	Cs1g03110	nucleoside diphosphate kinase 1-like [Citrus sinensis]	12.157	0.948	0.441	-			-	-
Cs1g03140.2	Cs1g03140	protein mago nashi homolog [Citrus sinensis]	17.638	1.145	0.0735	-			-	-
Cs1g03160.3	Cs1g03160	ras-related protein RABD2a [Citrus sinensis]	22.627	1.057	0.429	-			-	-
Cs1g03170.1	Cs1g03170	"glycine--tRNA ligase, chloroplastic/mitochondrial 2 isoform X3 [Citrus sinensis]"	91.452	0.927	0.142	-			-	-
Cs1g03240.4	Cs1g03240	COP9 signalosome complex subunit 7 isoform X3 [Citrus sinensis]	28.073	0.884	0.0468	-			-	-
Cs1g03350.1	Cs1g03350	"cationic amino acid transporter 9, chloroplastic [Citrus sinensis]"	61.57	0.994	0.901	-			-	-
Cs1g03360.3	Cs1g03360	"peptidyl-prolyl cis-trans isomerase FKBP20-2, chloroplastic [Citrus sinensis]"	24.636	0.943	0.359	-			-	-
Cs1g03450.1	Cs1g03450	probable mitochondrial import inner membrane translocase subunit TIM21 [Citrus sinensis]	32.346	0.982	0.785	-			-	-
Cs1g03480.2	Cs1g03480	uncharacterized protein LOC102611404 [Citrus sinensis]	23.745	1.013	0.77	-			-	-
Cs1g03500.1	Cs1g03500	dnaJ protein homolog 2 [Citrus sinensis]	46.935	1.001	0.968	-			-	-
Cs1g03530.1	Cs1g03530	uncharacterized protein LOC102612586 [Citrus sinensis]	53.662	1.09	0.0352	-			-	-
Cs1g03560.1	Cs1g03560	nuclear pore complex protein NUP62 [Citrus sinensis]	64.813	0.99	0.875	-			-	-
Cs1g03590.3	Cs1g03590	"elongation factor G-2, mitochondrial [Citrus sinensis]"	71.111	0.953	0.61	-			-	-
Cs1g03600.1	Cs1g03600	"3-hydroxyisobutyryl-CoA hydrolase-like protein 1, mitochondrial [Citrus sinensis]"	39.429	0.897	0.0113	-			-	-
Cs1g03620.3	Cs1g03620	uncharacterized protein LOC102616416 isoform X2 [Citrus sinensis]	18.733	0.96	0.516	-			-	-
Cs1g03840.1	Cs1g03840	tetrahydrocannabinolic acid synthase-like [Citrus sinensis]	59.854			-			-	-
Cs1g04030.1	Cs1g04030	"probable ATP synthase 24 kDa subunit, mitochondrial [Citrus sinensis]"	27.522	1.038	0.486	-			-	-
Cs1g04080.1	Cs1g04080	uncharacterized protein LOC102626038 [Citrus sinensis]	61.58			-			-	-
Cs1g04100.2	Cs1g04100	tRNA(His) guanylyltransferase 2-like [Citrus sinensis]	60.02	0.965	0.147	-			-	-
Cs1g04130.2	Cs1g04130	zinc finger A20 and AN1 domain-containing stress-associated protein 6-like [Citrus sinensis]	19.168			-			-	-
Cs1g04560.1	Cs1g04560	WD repeat domain-containing protein 83 [Citrus sinensis]	33.137			-			-	-
Cs1g04590.2	Cs1g04590	protein LIKE COV 2 [Citrus sinensis]	25.139			-			-	-
Cs1g04610.1	Cs1g04610	ribonuclease P protein subunit p25-like protein [Citrus sinensis]	27.504	0.943	0.504	-			-	-
Cs1g04690.2	Cs1g04690	26S proteasome non-ATPase regulatory subunit 12 homolog A [Citrus sinensis]	50.76	1.058	0.0327	-			-	-
Cs1g04760.1	Cs1g04760	protein BOLA2 [Citrus sinensis]	10.005	0.836	0.138	-			-	-
Cs1g04780.1	Cs1g04780	trihelix transcription factor GT-2-like [Citrus sinensis]	54.101			-			-	-
Cs1g04820.1	Cs1g04820	enolase-phosphatase E1-like [Citrus sinensis]	25.141	1.155	0.114	-			-	-
Cs1g04980.1	Cs1g04980	50S ribosomal protein L15 [Citrus sinensis]	30.725			-			-	-
Cs1g04990.2	Cs1g04990	"carbamoyl-phosphate synthase small chain, chloroplastic [Citrus sinensis]"	40.758	0.896	0.138	-			-	-
Cs1g05000.3	Cs1g05000	actin-7 [Citrus sinensis]	41.709	0.888	0.0379	-			-	-
Cs1g05100.1	Cs1g05100	autophagy-related protein 13b [Citrus sinensis]	119.86	0.952	0.256	-			-	-
Cs1g05510.1	Cs1g05510	probable pectinesterase/pectinesterase inhibitor 51 [Citrus sinensis]	62.582	0.917	0.721	-			-	-
Cs1g05690.1	Cs1g05690	"probable inactive ATP-dependent zinc metalloprotease FTSHI 4, chloroplastic [Citrus sinensis]"	95.073	0.798	0.0594	-			-	-
Cs1g05810.3	Cs1g05810	shikimate O-hydroxycinnamoyltransferase-like [Citrus sinensis]	48.915	1.139	0.114	-			-	-
Cs1g05850.1	Cs1g05850	vinorine synthase-like [Citrus sinensis]	53.626			-			-	-
Cs1g05910.1	Cs1g05910	vinorine synthase-like [Citrus sinensis]	50.97	0.854	0.0271	-			-	-
Cs1g06050.1	Cs1g06050	"uncharacterized protein LOC102621041, partial [Citrus sinensis]"	27.762	1.046	0.458	-			-	-
Cs1g06150.1	Cs1g06150	ubiquitin carboxyl-terminal hydrolase 14 [Citrus sinensis]	89.41	0.933	0.0857	-			-	-
Cs1g06420.5	Cs1g06420	probable ADP-ribosylation factor GTPase-activating protein AGD5 isoform X2 [Citrus sinensis]	50.794	1.102	0.0904	-			-	-
Cs1g06530.4	Cs1g06530	uncharacterized protein LOC102630070 isoform X3 [Citrus sinensis]	10.695	1.157	0.123	-			-	-
Cs1g06700.2	Cs1g06700	trafficking protein particle complex II-specific subunit 130 homolog [Citrus sinensis]	123.36	0.973	0.471	-			-	-
Cs1g06710.1	Cs1g06710	"peptidyl-prolyl cis-trans isomerase CYP37, chloroplastic isoform X1 [Citrus sinensis]"	50.391	1.1	0.0309	-			-	-
Cs1g06820.1	Cs1g06820	uncharacterized protein LOC107175589 [Citrus sinensis]	33.415	1.043	0.414	-			-	-
Cs1g06860.2	Cs1g06860	lanC-like protein GCR2 [Citrus sinensis]	45.139	0.755	0.0555	-			-	-
Cs1g06950.2	Cs1g06950	plant intracellular Ras-group-related LRR protein 6 [Citrus sinensis]	59.851			-			-	-
Cs1g07120.1	Cs1g07120	thioredoxin-1 [Citrus sinensis]	19.697	0.904	0.271	-			-	-
Cs1g07130.3	Cs1g07130	"3-deoxy-manno-octulosonate cytidylyltransferase, mitochondrial [Citrus sinensis]"	32.637	1.004	0.851	-			-	-
Cs1g07310.1	Cs1g07310	probable ubiquitin-conjugating enzyme E2 26 [Citrus sinensis]	65.607	0.843	0.00316	-			-	-
Cs1g07410.2	Cs1g07410	proton pump-interactor 1 [Citrus sinensis]	59.435	1.149	0.0134	-			-	-
Cs1g07420.1	Cs1g07420	non-functional NADPH-dependent codeinone reductase 2-like [Citrus sinensis]	36.458	0.985	0.889	-			-	-
Cs1g07450.1	Cs1g07450	dynamin-related protein 5A [Citrus sinensis]	90.945	0.975	0.879	-			-	-
Cs1g07510.1	Cs1g07510	early nodulin-like protein 2 [Citrus sinensis]	38.212	1.292	0.115	-			-	-
Cs1g07590.1	Cs1g07590	3-hydroxybutyryl-CoA dehydrogenase [Citrus sinensis]	32.132	0.9	0.517	-			-	-
Cs1g07630.2	Cs1g07630	probable protein phosphatase 2C 39 isoform X1 [Citrus sinensis]	31.023	0.959	0.558	-			-	-
Cs1g07670.2	Cs1g07670	germinal center kinase 1 isoform X1 [Citrus sinensis]	61.119	0.977	0.473	-			-	-
Cs1g07930.3	Cs1g07930	uncharacterized protein LOC102615532 isoform X1 [Citrus sinensis]	57.573	0.905	0.565	-			-	-
Cs1g07990.1	Cs1g07990	uncharacterized protein LOC102617116 isoform X2 [Citrus sinensis]	57.065	0.856	0.00222	-			-	-
Cs1g08020.2	Cs1g08020	"D-amino-acid transaminase, chloroplastic-like [Citrus sinensis]"	37.369	0.853	0.00736	-			-	-
Cs1g08140.2	Cs1g08140	uncharacterized protein LOC102621510 [Citrus sinensis]	21.519			-			-	-
Cs1g08160.2	Cs1g08160	"reticulon-4-interacting protein 1, mitochondrial isoform X1 [Citrus sinensis]"	39.457	0.952	0.212	-			-	-
Cs1g08180.1	Cs1g08180	tRNA (guanine(10)-N2)-methyltransferase homolog [Citrus sinensis]	51.639	1.016	0.677	-			-	-
Cs1g08230.2	Cs1g08230	vacuolar protein sorting-associated protein 20 homolog 1-like [Citrus sinensis]	22.742	0.983	0.852	-			-	-
Cs1g08240.1	Cs1g08240	RNA polymerase II transcriptional coactivator KIWI [Citrus sinensis]	11.969			-			-	-
Cs1g08290.2	Cs1g08290	eukaryotic translation initiation factor 3 subunit J-like [Citrus sinensis]	25.259	0.989	0.788	-			-	-
Cs1g08300.4	Cs1g08300	ultraviolet-B receptor UVR8 isoform X2 [Citrus sinensis]	39.044	1.011	0.869	-			-	-
Cs1g08360.1	Cs1g08360	"probable glucan 1,3-alpha-glucosidase [Citrus sinensis]"	106.08	0.922	0.0636	-			-	-
Cs1g08380.1	Cs1g08380	beta-galactosidase 10 [Citrus sinensis]	83.278	0.835	0.0442	-			-	-
Cs1g08580.1	Cs1g08580	CBS domain-containing protein CBSCBSPB3-like [Citrus sinensis]	58.093	0.941	0.475	-			-	-
Cs1g08610.1	Cs1g08610	probable glutathione S-transferase parA [Citrus sinensis]	24.954	2.822	0.133	-			-	-
Cs1g08640.2	Cs1g08640	ATP-dependent RNA helicase DBP2-like [Citrus sinensis]	55.246	0.856	0.0108	-			-	-
Cs1g08650.4	Cs1g08650	protein NETWORKED 4B-like isoform X1 [Citrus sinensis]	68.87			-			-	-
Cs1g08740.3	Cs1g08740	probable inactive receptor kinase At5g58300 isoform X2 [Citrus sinensis]	69.475	0.886	0.0396	-			-	-
Cs1g08770.1	Cs1g08770	26S protease regulatory subunit 6B homolog [Citrus sinensis]	46.486	1.093	2e-05	-			-	-
Cs1g08870.1	Cs1g08870	uncharacterized protein LOC102625651 [Citrus sinensis]	46.696	1.109	0.163	-			-	-
Cs1g08880.1	Cs1g08880	"ABC transporter B family member 25, mitochondrial [Citrus sinensis]"	78.701	1.006	0.91	-			-	-
Cs1g08920.1	Cs1g08920	uncharacterized protein LOC102607613 [Citrus sinensis]	104.26	0.963	0.208	-			-	-
Cs1g09030.3	Cs1g09030	mitogen-activated protein kinase kinase kinase YODA [Citrus sinensis]	57.003	0.93	0.288	-			-	-
Cs1g09260.1	Cs1g09260	F-box/FBD/LRR-repeat protein At1g13570-like [Citrus sinensis]	62.236			-			-	-
Cs1g09280.2	Cs1g09280	ras-related protein RABC1 [Citrus sinensis]	23.407	1.059	0.159	-			-	-
Cs1g09360.1	Cs1g09360	UDP-glycosyltransferase 92A1-like [Citrus sinensis]	56.442	1.121	0.256	-			-	-
Cs1g09420.1	Cs1g09420	21 kDa seed protein-like [Citrus sinensis]	22.562	1.02	0.86	-			-	-
Cs1g09490.1	Cs1g09490	SAL1 phosphatase-like [Citrus sinensis]	41.321	0.882	0.12	-			-	-
Cs1g09500.2	Cs1g09500	"2-oxoisovalerate dehydrogenase subunit alpha 2, mitochondrial-like [Citrus sinensis]"	54.404	1.156	0.0287	-			-	-
Cs1g09910.3	Cs1g09910	E3 ubiquitin-protein ligase RGLG1 [Citrus sinensis]	38.511	1.065	0.411	-			-	-
Cs1g10070.2	Cs1g10070	uncharacterized protein LOC102615939 isoform X1 [Citrus sinensis]	13.188	0.987	0.909	-			-	-
Cs1g10150.1	Cs1g10150	farnesylcysteine lyase [Citrus sinensis]	54.2	1.186	0.0156	-			-	-
Cs1g10270.2	Cs1g10270	V-type proton ATPase catalytic subunit A [Citrus sinensis]	68.681	0.834	0.00348	-			-	-
Cs1g10280.1	Cs1g10280	AAA-ATPase At3g50940 [Citrus sinensis]	51.16			-			-	-
Cs1g10450.1	Cs1g10450	probable disease resistance protein At5g63020 [Citrus sinensis]	101.2			-			-	-
Cs1g10550.1	Cs1g10550	60S ribosomal protein L7-2-like [Citrus sinensis]	28.428	0.9	0.0183	-			-	-
Cs1g10560.1	Cs1g10560	metal tolerance protein C4 [Citrus sinensis]	49.107	0.929	0.158	-			-	-
Cs1g10630.1	Cs1g10630	uncharacterized protein LOC102617224 isoform X2 [Citrus sinensis]	42.266	1.106	0.27	-			-	-
Cs1g10660.1	Cs1g10660	uncharacterized membrane protein At1g16860 isoform X1 [Citrus sinensis]	51.902	1.041	0.688	-			-	-
Cs1g10690.2	Cs1g10690	uncharacterized protein LOC102619737 [Citrus sinensis]	17.493	1.008	0.876	-			-	-
Cs1g10710.6	Cs1g10710	mediator of RNA polymerase II transcription subunit 8 isoform X2 [Citrus sinensis]	48.816			-			-	-
Cs1g10970.2	Cs1g10970	probable disease resistance protein At5g63020 [Citrus sinensis]	109.38			-			-	-
Cs1g11050.1	Cs1g11050	probable disease resistance protein At1g61310 [Citrus sinensis]	108.75			-			-	-
Cs1g11070.1	Cs1g11070	probable disease resistance protein At4g27220 [Citrus sinensis]	66.284			-			-	-
Cs1g11110.2	Cs1g11110	factor of DNA methylation 1 [Citrus sinensis]	68.41	1.034	0.54	-			-	-
Cs1g11340.1	Cs1g11340	zinc finger protein 830 isoform X2 [Citrus sinensis]	37.14	1.014	0.812	-			-	-
Cs1g11440.1	Cs1g11440	mediator of RNA polymerase II transcription subunit 15a isoform X2 [Citrus sinensis]	150.16			-			-	-
Cs1g11510.1	Cs1g11510	putative UPF0481 protein At3g02645 [Citrus sinensis]	61.55			-			-	-
Cs1g11670.3	Cs1g11670	"3-isopropylmalate dehydrogenase 2, chloroplastic-like [Citrus sinensis]"	36.264	1.032	0.277	-			-	-
Cs1g11690.1	Cs1g11690	BRCA1-associated protein isoform X1 [Citrus sinensis]	46.344			-			-	-
Cs1g11750.1	Cs1g11750	rho GTPase-activating protein gacU [Citrus sinensis]	57.54	1.088	0.134	-			-	-
Cs1g11780.1	Cs1g11780	shikimate O-hydroxycinnamoyltransferase-like [Citrus sinensis]	48.574	1.144	0.0296	-			-	-
Cs1g11890.1	Cs1g11890	protein RAE1 isoform X1 [Citrus sinensis]	38.685	1.014	0.794	-			-	-
Cs1g12100.1	Cs1g12100	probable disease resistance protein At1g12280 [Citrus sinensis]	9.4528	0.944	0.472	-			-	-
Cs1g12250.3	Cs1g12250	uncharacterized protein LOC102616326 [Citrus sinensis]	61.708	0.977	0.633	-			-	-
Cs1g12260.1	Cs1g12260	signal recognition particle 54 kDa protein 2 [Citrus sinensis]	54.874	1.067	0.0869	-			-	-
Cs1g12280.5	Cs1g12280	chaperone protein DnaJ [Citrus sinensis]	48.021	1.047	0.472	-			-	-
Cs1g12330.1	Cs1g12330	E3 ubiquitin-protein ligase KEG-like [Citrus sinensis]	109.64	1.025	0.407	-			-	-
Cs1g12380.1	Cs1g12380	PTI1-like tyrosine-protein kinase At3g15890 [Citrus sinensis]	44.893	0.926	0.184	-			-	-
Cs1g12505.1	Cs1g12505	methyl-CpG-binding domain-containing protein 11 [Citrus sinensis]	35.883	1.193	0.0408	-			-	-
Cs1g12560.1	Cs1g12560	"26.5 kDa heat shock protein, mitochondrial [Citrus sinensis]"	26.812	0.916	0.334	-			-	-
Cs1g12600.1	Cs1g12600	phospholipase D alpha isoform X1 [Citrus sinensis]	91.198	0.974	0.373	-			-	-
Cs1g12630.1	Cs1g12630	uncharacterized protein LOC102627195 [Citrus sinensis]	16.623	1.046	0.0549	-			-	-
Cs1g12650.1	Cs1g12650	uncharacterized protein LOC102627694 [Citrus sinensis]	18.792	1.093	0.412	-			-	-
Cs1g12760.3	Cs1g12760	signal peptidase complex catalytic subunit SEC11A isoform X1 [Citrus sinensis]	16.081	1.017	0.677	-			-	-
Cs1g12830.3	Cs1g12830	"peptide deformylase 1A, chloroplastic/mitochondrial [Citrus sinensis]"	20.95			-			-	-
Cs1g12860.1	Cs1g12860	UDP-glycosyltransferase 73C3-like [Citrus sinensis]	83.106			-			-	-
Cs1g12920.1	Cs1g12920	probable disease resistance protein At5g63020 isoform X2 [Citrus sinensis]	104.46			-			-	-
Cs1g13010.1	Cs1g13010	probable disease resistance protein At5g63020 [Citrus sinensis]	69.608			-			-	-
Cs1g13030.1	Cs1g13030	probable disease resistance protein At5g63020 [Citrus sinensis]	101.47			-			-	-
Cs1g13120.1	Cs1g13120	biotin carboxyl carrier protein of acetyl-CoA carboxylase [Citrus sinensis]	29.193	0.964	0.292	-			-	-
Cs1g13150.1	Cs1g13150	lys-63-specific deubiquitinase BRCC36 [Citrus sinensis]	46.95	0.933	0.36	-			-	-
Cs1g13160.1	Cs1g13160	late embryogenesis abundant protein D-7 [Citrus sinensis]	15.046	1.142	0.564	-			-	-
Cs1g13190.5	Cs1g13190	"monothiol glutaredoxin-S15, mitochondrial [Citrus sinensis]"	18.133	1.064	0.199	-			-	-
Cs1g13220.4	Cs1g13220	acyl-protein thioesterase 2 [Citrus sinensis]	27.671			-			-	-
Cs1g13240.2	Cs1g13240	"cytochrome c oxidase subunit 5b-1, mitochondrial isoform X2 [Citrus sinensis]"	18.016	1.048	0.232	-			-	-
Cs1g13260.2	Cs1g13260	"cytochrome c1-2, heme protein, mitochondrial-like [Citrus sinensis]"	31.689	1.103	0.0031	-			-	-
Cs1g13340.1	Cs1g13340	probable histone H2A variant 3 [Citrus sinensis]	14.44	1.176	0.0077	-			-	-
Cs1g13520.1	Cs1g13520	caffeoylshikimate esterase [Citrus sinensis]	36.438	0.937	0.232	-			-	-
Cs1g13700.1	Cs1g13700	pleiotropic drug resistance protein 1-like [Citrus sinensis]	163.24			-			-	-
Cs1g13720.1	Cs1g13720	pleiotropic drug resistance protein 1-like [Citrus sinensis]	164.51	1.067	0.287	-			-	-
Cs1g13860.3	Cs1g13860	katanin p60 ATPase-containing subunit A1 [Citrus sinensis]	49.71			-			-	-
Cs1g13870.3	Cs1g13870	aspartate aminotransferase [Citrus sinensis]	44.191	1.016	0.899	-			-	-
Cs1g13950.2	Cs1g13950	"D-glycerate 3-kinase, chloroplastic [Citrus sinensis]"	47.208	0.845	0.0242	-			-	-
Cs1g13980.1	Cs1g13980	ABC transporter F family member 4 [Citrus sinensis]	80.542			-			-	-
Cs1g14000.2	Cs1g14000	"N-alpha-acetyltransferase 16, NatA auxiliary subunit [Citrus sinensis]"	102.38	0.93	0.297	-			-	-
Cs1g14030.1	Cs1g14030	probable disease resistance protein At5g63020 [Citrus sinensis]	99.754	1.056	0.491	-			-	-
Cs1g14320.1	Cs1g14320	uncharacterized protein LOC102613887 [Citrus sinensis]	83.482	1.093	0.053	-			-	-
Cs1g14480.2	Cs1g14480	heat shock 70 kDa protein 14-like [Citrus sinensis]	94.072	0.909	0.05	-			-	-
Cs1g14510.1	Cs1g14510	MAR-binding filament-like protein 1-1 isoform X2 [Citrus sinensis]	65.239	1.133	0.0653	-			-	-
Cs1g14580.1	Cs1g14580	coatomer subunit beta'-2-like [Citrus sinensis]	35.253	2.745	0.0886	-			-	-
Cs1g14600.6	Cs1g14600	coatomer subunit beta'-2-like [Citrus sinensis]	103.34	1.055	0.411	-			-	-
Cs1g14610.1	Cs1g14610	nuclear pore complex protein NUP50A [Citrus sinensis]	46.191	1.111	0.0359	-			-	-
Cs1g14890.1	Cs1g14890	uncharacterized protein	7.0601	1.044	0.296	-			-	-
Cs1g14970.1	Cs1g14970	pyridoxal 5'-phosphate synthase-like subunit PDX1.2 [Citrus sinensis]	32.8	0.904	0.138	-			-	-
Cs1g15030.1	Cs1g15030	60S ribosomal protein L37-3 [Citrus sinensis]	10.715	0.852	0.254	-			-	-
Cs1g15060.1	Cs1g15060	uncharacterized protein LOC102613008 isoform X2 [Citrus sinensis]	18.141	0.948	0.55	-			-	-
Cs1g15150.1	Cs1g15150	hydroxyphenylpyruvate reductase [Citrus sinensis]	34.498	0.928	0.237	-			-	-
Cs1g15210.1	Cs1g15210	putative pentatricopeptide repeat-containing protein At5g52630 [Citrus sinensis]	76.229	1.171	0.0427	-			-	-
Cs1g15240.2	Cs1g15240	golgin candidate 5 [Citrus sinensis]	107.76	0.988	0.849	-			-	-
Cs1g15350.1	Cs1g15350	probable inactive nicotinamidase At3g16190 [Citrus sinensis]	21.485	0.956	0.319	-			-	-
Cs1g15410.1	Cs1g15410	NADH dehydrogenase [ubiquinone] 1 alpha subcomplex subunit 2-like [Citrus sinensis]	11.062	1.107	0.0377	-			-	-
Cs1g15430.6	Cs1g15430	uncharacterized protein LOC102623371 isoform X2 [Citrus sinensis]	51.884	1.044	0.39	-			-	-
Cs1g15460.1	Cs1g15460	VHS domain-containing protein At3g16270 [Citrus sinensis]	76.859	1.049	0.237	-			-	-
Cs1g15600.1	Cs1g15600	protein transport protein SEC13 homolog B-like [Citrus sinensis]	32.7	1.043	0.184	-			-	-
Cs1g15720.4	Cs1g15720	NADP-dependent malic enzyme [Citrus sinensis]	56.287	1.549	0.206	-			-	-
Cs1g15810.1	Cs1g15810	clavaminate synthase-like protein At3g21360 [Citrus sinensis]	41.992	0.904	0.0367	-			-	-
Cs1g15840.1	Cs1g15840	hexokinase-1-like [Citrus sinensis]	39.421	0.847	0.0685	-			-	-
Cs1g15890.1	Cs1g15890	profilin-3 [Citrus sinensis]	14.103	0.862	0.0309	-			-	-
Cs1g15940.1	Cs1g15940	acid phosphatase 1 [Citrus sinensis]	26.02	0.969	0.84	-			-	-
Cs1g15960.1	Cs1g15960	mitochondrial-processing peptidase subunit alpha [Citrus sinensis]	54.61	1.045	0.481	-			-	-
Cs1g15970.1	Cs1g15970	ATP-dependent 6-phosphofructokinase 3-like [Citrus sinensis]	59.109	1.181	0.0112	-			-	-
Cs1g16160.1	Cs1g16160	"ATPase 10, plasma membrane-type-like isoform X1 [Citrus sinensis]"	88.536	1.218	0.134	-			-	-
Cs1g16170.2	Cs1g16170	uncharacterized protein LOC102620017 isoform X1 [Citrus sinensis]	59.38	1.014	0.858	-			-	-
Cs1g16180.1	Cs1g16180	protein ASPARTIC PROTEASE IN GUARD CELL 2 [Citrus sinensis]	46.344	1.066	0.557	-			-	-
Cs1g16210.1	Cs1g16210	E3 ubiquitin-protein ligase KEG isoform X1 [Citrus sinensis]	182.98	0.939	0.151	-			-	-
Cs1g16240.1	Cs1g16240	NADH dehydrogenase [ubiquinone] 1 alpha subcomplex subunit 6 [Citrus sinensis]	15.068	1.173	0.133	-			-	-
Cs1g16250.1	Cs1g16250	peptidyl-prolyl cis-trans isomerase CYP22 [Citrus sinensis]	20.487	1.003	0.935	-			-	-
Cs1g16270.2	Cs1g16270	uncharacterized protein LOC102609518 [Citrus sinensis]	112.73	0.857	0.0585	-			-	-
Cs1g16310.1	Cs1g16310	60S acidic ribosomal protein P3-like [Citrus sinensis]	12.103	0.952	0.308	-			-	-
Cs1g16430.1	Cs1g16430	cytosolic sulfotransferase 15-like [Citrus sinensis]	39.866			-			-	-
Cs1g16440.3	Cs1g16440	protein STRUBBELIG-RECEPTOR FAMILY 6 [Citrus sinensis]	69.383	1.03	0.856	-			-	-
Cs1g16450.1	Cs1g16450	26S protease regulatory subunit 7 [Citrus sinensis]	47.625	1.061	0.342	-			-	-
Cs1g16460.1	Cs1g16460	uncharacterized protein LOC102616917 [Citrus sinensis]	31.123	0.865	0.0354	-			-	-
Cs1g16500.1	Cs1g16500	ubiquitin-conjugating enzyme E2 34 [Citrus sinensis]	26.96			-			-	-
Cs1g16560.1	Cs1g16560	pectinesterase 3 [Citrus sinensis]	64.88			-			-	-
Cs1g16570.1	Cs1g16570	"alanine aminotransferase 2, mitochondrial-like [Citrus sinensis]"	58.577	1.132	0.00278	-			-	-
Cs1g16580.1	Cs1g16580	uncharacterized protein LOC102621045 isoform X2 [Citrus sinensis]	79.839	1.013	0.513	-			-	-
Cs1g16620.1	Cs1g16620	translation initiation factor eIF-2B subunit alpha-like [Citrus sinensis]	43.813	1.046	0.399	-			-	-
Cs1g16760.1	Cs1g16760	40S ribosomal protein Sa-2 isoform X2 [Citrus sinensis]	34.485	0.943	0.219	-			-	-
Cs1g16780.1	Cs1g16780	17.4 kDa class III heat shock protein [Citrus sinensis]	15.17			-			-	-
Cs1g16880.2	Cs1g16880	25.3 kDa vesicle transport protein [Citrus sinensis]	25.36	1.009	0.746	-			-	-
Cs1g16950.1	Cs1g16950	peroxisomal (S)-2-hydroxy-acid oxidase GLO4-like [Citrus sinensis]	20.841	0.913	0.329	-			-	-
Cs1g17190.2	Cs1g17190	"protein FLUORESCENT IN BLUE LIGHT, chloroplastic isoform X2 [Citrus sinensis]"	27.508	1.171	0.0371	-			-	-
Cs1g17200.3	Cs1g17200	oligouridylate-binding protein 1B [Citrus sinensis]	34.675	1.117	0.0065	-			-	-
Cs1g17240.1	Cs1g17240	exocyst complex component EXO70A1-like [Citrus sinensis]	71.519	1.111	0.233	-			-	-
Cs1g17300.1	Cs1g17300	proteasome subunit alpha type-6 [Citrus sinensis]	27.389	0.942	0.314	-			-	-
Cs1g17310.2	Cs1g17310	uncharacterized protein LOC102619543 isoform X2 [Citrus sinensis]	58.936	1.029	0.587	-			-	-
Cs1g17330.6	Cs1g17330	aldehyde dehydrogenase family 7 member B4 [Citrus sinensis]	54.967	0.872	0.0286	-			-	-
Cs1g17350.1	Cs1g17350	subtilisin-like protease SBT1.4 [Citrus sinensis]	82.895			-			-	-
Cs1g17380.1	Cs1g17380	"linoleate 13S-lipoxygenase 3-1, chloroplastic-like [Citrus sinensis]"	104.61	1.36	0.0511	-			-	-
Cs1g17470.1	Cs1g17470	exportin-T [Citrus sinensis]	111.99	1.08	0.159	-			-	-
Cs1g17680.1	Cs1g17680	developmentally-regulated G-protein 2 isoform X1 [Citrus sinensis]	44.578	0.968	0.622	-			-	-
Cs1g17720.1	Cs1g17720	uncharacterized protein LOC102607580 isoform X2 [Citrus sinensis]	139.36	1.018	0.629	-			-	-
Cs1g17740.2	Cs1g17740	phospholipid:diacylglycerol acyltransferase 1-like [Citrus sinensis]	75.2	1.099	0.117	-			-	-
Cs1g17760.5	Cs1g17760	polyadenylate-binding protein-interacting protein 3 isoform X1 [Citrus sinensis]	56.722	1.111	0.0232	-			-	-
Cs1g17840.1	Cs1g17840	"threonine synthase, chloroplastic-like [Citrus sinensis]"	105.15	1.045	0.138	-			-	-
Cs1g17890.7	Cs1g17890	protein phosphatase 2C 16-like [Citrus sinensis]	44.506	1.103	0.199	-			-	-
Cs1g17930.6	Cs1g17930	"dihydrolipoyllysine-residue acetyltransferase component 2 of pyruvate dehydrogenase complex, mitochondrial[Citrus sinensis]"	43.291	1.032	0.247	-			-	-
Cs1g17960.2	Cs1g17960	glycylpeptide N-tetradecanoyltransferase 1-like [Citrus sinensis]	49.614	1.023	0.315	-			-	-
Cs1g17970.1	Cs1g17970	eukaryotic initiation factor 4A-8 isoform X1 [Citrus sinensis]	46.931	0.919	0.00602	-			-	-
Cs1g18040.1	Cs1g18040	uncharacterized protein LOC102623374 isoform X2 [Citrus sinensis]	10.567	1.294	0.127	-			-	-
Cs1g18080.2	Cs1g18080	5'-nucleotidase SurE [Citrus sinensis]	42.549	0.939	0.0692	-			-	-
Cs1g18090.1	Cs1g18090	serine/threonine-protein phosphatase 7 isoform X1 [Citrus sinensis]	129.06	0.916	0.174	-			-	-
Cs1g18100.7	Cs1g18100	protein ROOT HAIR DEFECTIVE 3-like [Citrus sinensis]	81.211	0.887	0.00686	-			-	-
Cs1g18130.1	Cs1g18130	protein YLS9 [Citrus sinensis]	29.207	0.811	0.0648	-			-	-
Cs1g18140.2	Cs1g18140	"chaperonin CPN60-like 2, mitochondrial [Citrus sinensis]"	59.162	0.986	0.605	-			-	-
Cs1g18190.3	Cs1g18190	beta-galactosidase 17 [Citrus sinensis]	71.002			-			-	-
Cs1g18210.1	Cs1g18210	putative hydrolase C777.06c [Citrus sinensis]	39.241	0.997	0.896	-			-	-
Cs1g18340.4	Cs1g18340	DEAD-box ATP-dependent RNA helicase 20 isoform X2 [Citrus sinensis]	53.951	0.947	0.158	-			-	-
Cs1g18350.1	Cs1g18350	uncharacterized protein LOC102609690 [Citrus sinensis]	21.038	1.005	0.877	-			-	-
Cs1g18430.1	Cs1g18430	U2 small nuclear ribonucleoprotein B'' [Citrus sinensis]	31.409	0.996	0.931	-			-	-
Cs1g18450.1	Cs1g18450	ABC transporter C family member 8 isoform X1 [Citrus sinensis]	105.03			-			-	-
Cs1g18460.1	Cs1g18460	ABC transporter C family member 8 isoform X2 [Citrus sinensis]	151.08	0.88	0.204	-			-	-
Cs1g18520.2	Cs1g18520	F-box protein At5g03100-like [Citrus sinensis]	63.396	0.98	0.629	-			-	-
Cs1g18550.2	Cs1g18550	serine/threonine protein phosphatase 2A 55 kDa regulatory subunit B beta isoform isoform X5 [Citrus sinensis]	53.671	0.926	0.0382	-			-	-
Cs1g18620.1	Cs1g18620	ubiquitin carboxyl-terminal hydrolase 6-like [Citrus sinensis]	54.404	1.076	0.00202	-			-	-
Cs1g18700.2	Cs1g18700	ESCRT-related protein CHMP1B isoform X1 [Citrus sinensis]	22.667	1.008	0.729	-			-	-
Cs1g18720.1	Cs1g18720	IAA-amino acid hydrolase ILR1-like 4 [Citrus sinensis]	49.188	1.082	0.192	-			-	-
Cs1g18850.2	Cs1g18850	UTP--glucose-1-phosphate uridylyltransferase-like [Citrus sinensis]	70.453	0.976	0.643	-			-	-
Cs1g18860.1	Cs1g18860	uncharacterized protein LOC102627885 [Citrus sinensis]	58.445	0.99	0.869	-			-	-
Cs1g18870.5	Cs1g18870	"S-adenosylmethionine carrier 1, chloroplastic/mitochondrial [Citrus sinensis]"	34.36	0.941	0.122	-			-	-
Cs1g18920.1	Cs1g18920	pleiotropic drug resistance protein 1-like [Citrus sinensis]	158.99	0.893	0.181	-			-	-
Cs1g19010.1	Cs1g19010	transcription factor BTF3 homolog 4 [Citrus sinensis]	32.845	0.946	0.318	-			-	-
Cs1g19280.1	Cs1g19280	flavonol synthase/flavanone 3-hydroxylase [Citrus sinensis]	37.83	1.044	0.333	-			-	-
Cs1g19360.1	Cs1g19360	"ferrochelatase-2, chloroplastic [Citrus sinensis]"	21.52			-			-	-
Cs1g19390.2	Cs1g19390	patellin-3-like [Citrus sinensis]	56.42	1.034	0.45	-			-	-
Cs1g19450.2	Cs1g19450	calcium-dependent protein kinase SK5 [Citrus sinensis]	53.185	0.881	0.0147	-			-	-
Cs1g19460.3	Cs1g19460	acyl-coenzyme A thioesterase 13 [Citrus sinensis]	12.64	1.11	0.03	-			-	-
Cs1g19490.1	Cs1g19490	cleft lip and palate transmembrane protein 1 homolog [Citrus sinensis]	67.999	0.924	0.126	-			-	-
Cs1g19500.9	Cs1g19500	protein SUPPRESSOR OF GENE SILENCING 3 [Citrus sinensis]	60.279	0.954	0.668	-			-	-
Cs1g19670.2	Cs1g19670	long chain base biosynthesis protein 1 isoform X2 [Citrus sinensis]	43.316	1.036	0.206	-			-	-
Cs1g19700.1	Cs1g19700	2-hydroxy-6-oxononadienedioate/2-hydroxy-6-oxononatrienedioate hydrolase [Citrus sinensis]	35.8	0.873	0.0734	-			-	-
Cs1g19720.2	Cs1g19720	chaperone protein DnaJ [Citrus sinensis]	40.22	0.993	0.894	-			-	-
Cs1g19780.1	Cs1g19780	haloacid dehalogenase-like hydrolase domain-containing protein At4g39970 [Citrus sinensis]	35.824	0.889	0.121	-			-	-
Cs1g19790.5	Cs1g19790	mediator of RNA polymerase II transcription subunit 18 isoform X2 [Citrus sinensis]	20.121	1.067	0.127	-			-	-
Cs1g19820.1	Cs1g19820	uncharacterized protein LOC102620591 [Citrus sinensis]	35.891	1.049	0.581	-			-	-
Cs1g19840.1	Cs1g19840	polyadenylate-binding protein 2 [Citrus sinensis]	26.596	0.982	0.569	-			-	-
Cs1g19870.2	Cs1g19870	ras-related protein Rab11A [Citrus sinensis]	24.75	1.02	0.857	-			-	-
Cs1g19880.5	Cs1g19880	tRNA (cytosine(34)-C(5))-methyltransferase-like isoform X1 [Citrus sinensis]	77.611	1.066	0.189	-			-	-
Cs1g19900.1	Cs1g19900	40S ribosomal protein S6 [Citrus sinensis]	28.387	0.872	0.0444	-			-	-
Cs1g19910.6	Cs1g19910	serine/threonine-protein kinase SAPK2 [Citrus sinensis]	30.197			-			-	-
Cs1g19930.1	Cs1g19930	lanC-like protein GCL1 [Citrus sinensis]	46.798	0.764	0.062	-			-	-
Cs1g19935.1	Cs1g19935	"putative WEB family protein At1g65010, chloroplastic [Citrus sinensis]"	60.802	1.751	0.085	-			-	-
Cs1g19940.1	Cs1g19940	pentatricopeptide repeat-containing protein At4g02750-like [Citrus sinensis]	67.377	0.956	0.719	-			-	-
Cs1g20020.2	Cs1g20020	"bifunctional riboflavin biosynthesis protein RIBA 1, chloroplastic isoform X1 [Citrus sinensis]"	42.81	0.858	0.0337	-			-	-
Cs1g20170.1	Cs1g20170	GLABRA2 expression modulator [Citrus sinensis]	35.108	1.167	0.0676	-			-	-
Cs1g20200.1	Cs1g20200	"ATP-dependent 6-phosphofructokinase 5, chloroplastic [Citrus sinensis]"	58.25	1.14	0.0125	-			-	-
Cs1g20220.1	Cs1g20220	14-3-3-like protein GF14 kappa isoform X2 [Citrus sinensis]	27.688	0.904	0.0361	-			-	-
Cs1g20230.2	Cs1g20230	peroxidase 4-like [Citrus sinensis]	34.627	0.958	0.749	-			-	-
Cs1g20240.1	Cs1g20240	"protein CURVATURE THYLAKOID 1D, chloroplastic isoform X1 [Citrus sinensis]"	22.926	0.927	0.0802	-			-	-
Cs1g20260.1	Cs1g20260	uncharacterized protein LOC102607095 [Citrus sinensis]	136.72	0.928	0.0171	-			-	-
Cs1g20270.1	Cs1g20270	mitochondrial uncoupling protein 5 [Citrus sinensis]	33.281			-			-	-
Cs1g20350.1	Cs1g20350	kinesin-like protein KCA2 isoform X1 [Citrus sinensis]	143.63	0.919	0.316	-			-	-
Cs1g20440.1	Cs1g20440	protein ecdysoneless homolog [Citrus sinensis]	103.02	0.874	0.023	-			-	-
Cs1g20510.1	Cs1g20510	UDP-glycosyltransferase 91A1 [Citrus sinensis]	54.293	0.962	0.55	-			-	-
Cs1g20650.1	Cs1g20650	L-type lectin-domain containing receptor kinase IX.1-like [Citrus sinensis]	73.235	0.759	0.153	-			-	-
Cs1g20720.2	Cs1g20720	probable cytosolic oligopeptidase A [Citrus sinensis]	91.242	0.883	0.00264	-			-	-
Cs1g20730.1	Cs1g20730	40S ribosomal protein S3-3 [Citrus sinensis]	25.821	0.966	0.789	-			-	-
Cs1g20800.3	Cs1g20800	glycine-rich domain-containing protein 1 [Citrus sinensis]	94.051	0.888	0.0132	-			-	-
Cs1g20830.2	Cs1g20830	probable beta-D-xylosidase 6 [Citrus sinensis]	66.869	0.924	0.472	-			-	-
Cs1g20960.3	Cs1g20960	probable sphingolipid transporter spinster homolog 2 [Citrus sinensis]	52.132	0.986	0.763	-			-	-
Cs1g21030.3	Cs1g21030	"malate dehydrogenase, glyoxysomal [Citrus sinensis]"	33.907	0.885	0.0344	-			-	-
Cs1g21090.1	Cs1g21090	"cytochrome c oxidase subunit 6a, mitochondrial [Citrus sinensis]"	11.685	1.252	0.0951	-			-	-
Cs1g21110.1	Cs1g21110	"cysteine desulfurase, mitochondrial [Citrus sinensis]"	50.247	1.059	0.0436	-			-	-
Cs1g21170.2	Cs1g21170	lysosomal Pro-X carboxypeptidase [Citrus sinensis]	59.516	0.903	0.348	-			-	-
Cs1g21180.2	Cs1g21180	protein CROWDED NUCLEI 4 isoform X2 [Citrus sinensis]	128.57	1.098	0.0226	-			-	-
Cs1g21190.1	Cs1g21190	"branched-chain-amino-acid aminotransferase 3, chloroplastic-like [Citrus sinensis]"	46.239	0.97	0.789	-			-	-
Cs1g21440.1	Cs1g21440	mitochondrial outer membrane protein porin 2 [Citrus sinensis]	29.253	1.099	0.2	-			-	-
Cs1g21450.1	Cs1g21450	60S ribosomal protein L26-1 [Citrus sinensis]	16.835	0.922	0.202	-			-	-
Cs1g21490.1	Cs1g21490	peptidyl-prolyl cis-trans isomerase CYP65 isoform X2 [Citrus sinensis]	65.264	1.022	0.761	-			-	-
Cs1g21510.3	Cs1g21510	uncharacterized protein LOC102623877 isoform X2 [Citrus sinensis]	52.993	1.116	0.126	-			-	-
Cs1g21530.1	Cs1g21530	ADP-ribosylation factor-like protein 8A isoform X1 [Citrus sinensis]	20.473	1.062	0.28	-			-	-
Cs1g21570.2	Cs1g21570	"NADH dehydrogenase [ubiquinone] iron-sulfur protein 4, mitochondrial [Citrus sinensis]"	17.462	1.024	0.833	-			-	-
Cs1g21640.1	Cs1g21640	ruvB-like 2 [Citrus sinensis]	51.509	0.979	0.615	-			-	-
Cs1g21700.1	Cs1g21700	uncharacterized protein LOC102630892 [Citrus sinensis]	57.107	0.913	0.0952	-			-	-
Cs1g21800.2	Cs1g21800	casein kinase II subunit alpha-like [Citrus sinensis]	50.485	1.015	0.743	-			-	-
Cs1g21880.3	Cs1g21880	BTB/POZ domain-containing protein At5g67385 [Citrus sinensis]	51.129	1.095	0.378	-			-	-
Cs1g21900.3	Cs1g21900	casein kinase II subunit alpha [Citrus sinensis]	45.731	0.949	0.594	-			-	-
Cs1g22030.1	Cs1g22030	suppressor of RPS4-RLD 1 [Citrus sinensis]	134.22			-			-	-
Cs1g22090.1	Cs1g22090	U-box domain-containing protein 4 isoform X1 [Citrus sinensis]	90.555	1.155	0.0281	-			-	-
Cs1g22110.3	Cs1g22110	FRIGIDA-like protein 3 [Citrus sinensis]	63.129			-			-	-
Cs1g22120.1	Cs1g22120	metal transporter Nramp3 [Citrus sinensis]	56.219	0.953	0.191	-			-	-
Cs1g22280.2	Cs1g22280	"probable cadmium/zinc-transporting ATPase HMA1, chloroplastic [Citrus sinensis]"	64.259	0.847	0.0171	-			-	-
Cs1g22290.1	Cs1g22290	putative oxidoreductase C1F5.03c [Citrus sinensis]	44.831	0.886	0.00864	-			-	-
Cs1g22450.2	Cs1g22450	caffeoyl-CoA O-methyltransferase-like [Citrus sinensis]	28.281	1.517	0.119	-			-	-
Cs1g22480.2	Cs1g22480	nicotinate phosphoribosyltransferase 1 isoform X2 [Citrus sinensis]	59.882	0.873	0.00692	-			-	-
Cs1g22510.2	Cs1g22510	PI-PLC X domain-containing protein At5g67130 [Citrus sinensis]	36.994	0.988	0.738	-			-	-
Cs1g22670.1	Cs1g22670	"red chlorophyll catabolite reductase, chloroplastic [Citrus sinensis]"	36.775	1.048	0.478	-			-	-
Cs1g22710.1	Cs1g22710	pentatricopeptide repeat-containing protein At5g39350-like [Citrus sinensis]	142.44	0.896	0.0817	-			-	-
Cs1g22790.2	Cs1g22790	"methionine aminopeptidase 1D, chloroplastic/mitochondrial [Citrus sinensis]"	33.636	0.939	0.321	-			-	-
Cs1g22800.1	Cs1g22800	uncharacterized protein LOC102628083 isoform X1 [Citrus sinensis]	63.946	1.005	0.972	-			-	-
Cs1g22900.1	Cs1g22900	uncharacterized protein LOC102630991 [Citrus sinensis]	177.18	1.049	0.33	-			-	-
Cs1g22930.1	Cs1g22930	phosphoglycerate mutase-like protein 4 isoform X1 [Citrus sinensis]	32.717	0.992	0.924	-			-	-
Cs1g23030.2	Cs1g23030	protein misato homolog 1 [Citrus sinensis]	63.47	0.973	0.644	-			-	-
Cs1g23120.1	Cs1g23120	autophagy-related protein 101 isoform X2 [Citrus sinensis]	27.448	0.939	0.294	-			-	-
Cs1g23200.1	Cs1g23200	salicylic acid-binding protein 2-like [Citrus sinensis]	29.907	0.776	0.225	-			-	-
Cs1g23270.1	Cs1g23270	uncharacterized protein LOC102615948 [Citrus sinensis]	105.82	0.958	0.586	-			-	-
Cs1g23370.1	Cs1g23370	uncharacterized protein	10.999	1.056	0.604	-			-	-
Cs1g23420.2	Cs1g23420	protein HGV2 isoform X2 [Citrus sinensis]	50.844			-			-	-
Cs1g23600.3	Cs1g23600	probable vacuolar amino acid transporter YPQ1 [Citrus sinensis]	33.099	1.224	0.0835	-			-	-
Cs1g23660.4	Cs1g23660	UPF0496 protein At2g18630 [Citrus sinensis]	43.379	1.016	0.898	-			-	-
Cs1g23730.4	Cs1g23730	probable Xaa-Pro aminopeptidase P [Citrus sinensis]	63.527	0.842	0.014	-			-	-
Cs1g23750.1	Cs1g23750	probable NAD(P)H dehydrogenase (quinone) FQR1-like 2 [Citrus sinensis]	27.914	0.995	0.91	-			-	-
Cs1g23810.1	Cs1g23810	probable protein phosphatase 2C 80 [Citrus sinensis]	46.966	1.008	0.898	-			-	-
Cs1g23840.1	Cs1g23840	splicing factor U2af large subunit A isoform X2 [Citrus sinensis]	63.115	1.052	0.626	-			-	-
Cs1g23860.1	Cs1g23860	splicing factor 3B subunit 4 [Citrus sinensis]	40.521	1.009	0.849	-			-	-
Cs1g23950.1	Cs1g23950	F-box protein At5g03970-like [Citrus sinensis]	40.537	0.85	0.00956	-			-	-
Cs1g23980.3	Cs1g23980	U1 small nuclear ribonucleoprotein 70 kDa [Citrus sinensis]	49.537	1.192	0.0209	-			-	-
Cs1g24020.1	Cs1g24020	"succinate dehydrogenase [ubiquinone] flavoprotein subunit, mitochondrial [Citrus sinensis]"	135.02	1.073	0.0247	-			-	-
Cs1g24040.1	Cs1g24040	uncharacterized protein LOC102624721 [Citrus sinensis]	28.472	0.966	0.647	-			-	-
Cs1g24070.1	Cs1g24070	protein AE7-like 1 [Citrus sinensis]	12.194	1.159	0.0123	-			-	-
Cs1g24100.2	Cs1g24100	vam6/Vps39-like protein [Citrus sinensis]	104.17	0.899	0.12	-			-	-
Cs1g24180.3	Cs1g24180	sugar transporter ERD6-like 6 [Citrus sinensis]	40.734	0.948	0.403	-			-	-
Cs1g24220.2	Cs1g24220	ATPase family AAA domain-containing protein 3-like [Citrus sinensis]	71.357	1.098	0.046	-			-	-
Cs1g24260.1	Cs1g24260	putative glucose-6-phosphate 1-epimerase [Citrus sinensis]	34.473	0.965	0.429	-			-	-
Cs1g24280.1	Cs1g24280	LOW QUALITY PROTEIN: syntaxin-112-like [Citrus sinensis]	19.163	0.928	0.00806	-			-	-
Cs1g24320.1	Cs1g24320	protein RER1B [Citrus sinensis]	24.894	1.162	0.155	-			-	-
Cs1g24330.4	Cs1g24330	soluble inorganic pyrophosphatase isoform X3 [Citrus sinensis]	20.338	1.122	0.192	-			-	-
Cs1g24340.1	Cs1g24340	"gamma carbonic anhydrase 1, mitochondrial [Citrus sinensis]"	29.632	1.11	0.0257	-			-	-
Cs1g24470.1	Cs1g24470	UPF0261 protein SACE_5696 [Citrus sinensis]	80.31	0.87	0.194	-			-	-
Cs1g24520.1	Cs1g24520	disease resistance RPP13-like protein 4 [Citrus sinensis]	97.165	1.046	0.725	-			-	-
Cs1g24530.2	Cs1g24530	thioredoxin domain-containing protein PLP3B [Citrus sinensis]	18.612	0.927	0.27	-			-	-
Cs1g24550.1	Cs1g24550	mitogen-activated protein kinase 7 [Citrus sinensis]	42.313	1.014	0.86	-			-	-
Cs1g24690.2	Cs1g24690	"D-2-hydroxyglutarate dehydrogenase, mitochondrial [Citrus sinensis]"	45.605	0.866	0.00052	-			-	-
Cs1g24730.2	Cs1g24730	beta-galactosidase 3 [Citrus sinensis]	70.207	0.982	0.805	-			-	-
Cs1g24740.2	Cs1g24740	thioredoxin H-type [Citrus sinensis]	13.107	0.872	0.134	-			-	-
Cs1g24800.1	Cs1g24800	uncharacterized protein LOC102626056 [Citrus sinensis]	77.168	1.101	0.00672	-			-	-
Cs1g24980.4	Cs1g24980	UPF0183 protein At3g51130 [Citrus sinensis]	38.563	1.103	0.103	-			-	-
Cs1g25010.4	Cs1g25010	"protein CHAPERONE-LIKE PROTEIN OF POR1, chloroplastic [Citrus sinensis]"	26.082	0.792	0.0572	-			-	-
Cs1g25020.3	Cs1g25020	probable serine protease EDA2 [Citrus sinensis]	49.073	0.961	0.304	-			-	-
Cs1g25120.1	Cs1g25120	histone H1 [Citrus sinensis]	20.707	1.07	0.437	-			-	-
Cs1g25140.1	Cs1g25140	uncharacterized protein LOC102612709 isoform X1 [Citrus sinensis]	23.262	1.036	0.513	-			-	-
Cs1g25150.1	Cs1g25150	"GDP-mannose 4,6 dehydratase 1 [Citrus sinensis]"	41.654	1.053	0.488	-			-	-
Cs1g25190.1	Cs1g25190	peptidyl-prolyl cis-trans isomerase Pin1 [Citrus sinensis]	13.004	0.925	0.321	-			-	-
Cs1g25210.1	Cs1g25210	60S ribosomal protein L8-1 [Citrus sinensis]	28.088	0.886	0.0581	-			-	-
Cs1g25510.3	Cs1g25510	"ferredoxin--NADP reductase, leaf-type isozyme, chloroplastic [Citrus sinensis]"	37.721	0.904	0.216	-			-	-
Cs1g25620.1	Cs1g25620	26S proteasome non-ATPase regulatory subunit 4 homolog [Citrus sinensis]	43.119	1.1	0.0004	-			-	-
Cs1g25640.1	Cs1g25640	uncharacterized protein LOC102627700 [Citrus sinensis]	48.414	1.016	0.746	-			-	-
Cs1g25690.1	Cs1g25690	proteasome subunit alpha type-7 [Citrus sinensis]	27.175	1.024	0.245	-			-	-
Cs1g25760.1	Cs1g25760	"3-dehydroquinate synthase, chloroplastic [Citrus sinensis]"	48.801	0.832	0.133	-			-	-
Cs1g25800.1	Cs1g25800	vacuolar protein sorting-associated protein 35A isoform X2 [Citrus sinensis]	89.328	1.093	0.0679	-			-	-
Cs1g25860.1	Cs1g25860	SKP1-like protein 1A [Citrus sinensis]	18.632	0.975	0.408	-			-	-
Cs1g25900.1	Cs1g25900	la-related protein 1C [Citrus sinensis]	49.934			-			-	-
Cs1g25910.1	Cs1g25910	uncharacterized protein LOC102610823 [Citrus sinensis]	23.436	1.032	0.747	-			-	-
Cs1g26000.3	Cs1g26000	probable protein phosphatase 2C 60 [Citrus sinensis]	44.284	0.921	0.173	-			-	-
Cs1g26040.1	Cs1g26040	aconitate hydratase 1 [Citrus sinensis]	98.541	0.963	0.391	-			-	-
Cs1g26050.4	Cs1g26050	probable prolyl 4-hydroxylase 10 isoform X1 [Citrus sinensis]	32.487	0.997	0.955	-			-	-
Cs1g26070.1	Cs1g26070	"uncharacterized protein At4g08330, chloroplastic [Citrus sinensis]"	14.366	1.199	0.0703	-			-	-
Cs1g26080.1	Cs1g26080	DNA-directed RNA polymerase II subunit 1 isoform X2 [Citrus sinensis]	203.33			-			-	-
Cs1g26100.5	Cs1g26100	phospholipase D delta [Citrus sinensis]	97.892	1.048	0.44	-			-	-
Cs1g26130.2	Cs1g26130	"ankyrin repeat domain-containing protein, chloroplastic [Citrus sinensis]"	27.567	1.065	0.247	-			-	-
Cs1g26180.1	Cs1g26180	thiol-disulfide oxidoreductase LTO1 [Citrus sinensis]	37.599	0.96	0.602	-			-	-
Cs1g26210.2	Cs1g26210	UPF0548 protein At2g17695 [Citrus sinensis]	17.504	1.068	0.113	-			-	-
Cs1g26330.1	Cs1g26330	basic endochitinase [Citrus sinensis]	35.321	1.277	0.075	-			-	-
Cs1g26370.1	Cs1g26370	protein STRICTOSIDINE SYNTHASE-LIKE 7 [Citrus sinensis]	43.636	1.122	0.347	-			-	-
Cs1g26380.1	Cs1g26380	"isocitrate dehydrogenase [NAD] regulatory subunit 1, mitochondrial isoform X1 [Citrus sinensis]"	40.27	0.974	0.64	-			-	-
Cs1g26390.1	Cs1g26390	protein GRIP isoform X1 [Citrus sinensis]	90.617	1.246	0.119	-			-	-
Cs1g26400.1	Cs1g26400	"phosphoserine aminotransferase 2, chloroplastic-like [Citrus sinensis]"	47.72	0.856	0.363	-			-	-
Cs1g26430.3	Cs1g26430	ubiquitin domain-containing protein DSK2b-like [Citrus sinensis]	58.435	1.076	0.0208	-			-	-
Cs1g26450.1	Cs1g26450	phosphoinositide phosphatase SAC6 [Citrus sinensis]	67.892	0.848	0.0411	-			-	-
Cs1g26470.1	Cs1g26470	dehydrodolichyl diphosphate synthase 6 [Citrus sinensis]	40.901	0.766	0.145	-			-	-
Cs1g26480.1	Cs1g26480	"probable serine/threonine-protein kinase Cx32, chloroplastic [Citrus sinensis]"	46.082	1.117	0.212	-			-	-
Cs1g26540.3	Cs1g26540	uncharacterized protein LOC102607101 isoform X2 [Citrus sinensis]	93.592	0.93	0.297	-			-	-
Cs1g26600.1	Cs1g26600	actin cytoskeleton-regulatory complex protein PAN1 [Citrus sinensis]	131.48	1.013	0.742	-			-	-
Cs1g26630.1	Cs1g26630	"54S ribosomal protein L19, mitochondrial [Citrus sinensis]"	16.924	0.841	0.00542	-			-	-
Cs1g26690.1	Cs1g26690	exosome complex exonuclease RRP44 homolog A [Citrus sinensis]	86.638	0.915	0.0073	-			-	-
Cs1g26700.4	Cs1g26700	uncharacterized protein LOC102613314 [Citrus sinensis]	36.39			-			-	-
Cs1g26720.1	Cs1g26720	uncharacterized protein LOC102613897 isoform X2 [Citrus sinensis]	44.237	0.951	0.572	-			-	-
Cs1g26740.2	Cs1g26740	eukaryotic translation initiation factor 6-2 [Citrus sinensis]	19.886	0.944	0.0754	-			-	-
Cs1g26750.1	Cs1g26750	plant intracellular Ras-group-related LRR protein 4 [Citrus sinensis]	63.379	1.066	0.0954	-			-	-
Cs1g26790.1	Cs1g26790	uncharacterized protein LOC102618464 [Citrus sinensis]	133.27	0.937	0.164	-			-	-
Cs1g26800.1	Cs1g26800	RNA-binding protein 24-like [Citrus sinensis]	26.84	0.934	0.415	-			-	-
Cs1g26810.1	Cs1g26810	thioredoxin reductase NTRB-like [Citrus sinensis]	40.789	1.185	0.0401	-			-	-
Cs2g01290.2	Cs2g01290	C2 and GRAM domain-containing protein At1g03370 [Citrus sinensis]	90.715	1.143	0.0536	-			-	-
Cs2g01370.1	Cs2g01370	ATP-dependent 6-phosphofructokinase 2 [Citrus sinensis]	56.06	1.153	0.243	-			-	-
Cs2g01400.3	Cs2g01400	ras-related protein RABB1c [Citrus sinensis]	23.194	1.006	0.874	-			-	-
Cs2g01410.3	Cs2g01410	enhancer of mRNA-decapping protein 4-like isoform X3 [Citrus sinensis]	147.11	0.964	0.206	-			-	-
Cs2g01600.1	Cs2g01600	SEC14 cytosolic factor [Citrus sinensis]	37.385	0.933	0.306	-			-	-
Cs2g01620.3	Cs2g01620	"acetyl-CoA acetyltransferase, cytosolic 1 isoform X1 [Citrus sinensis]"	35.53	1.025	0.628	-			-	-
Cs2g01700.1	Cs2g01700	nudix hydrolase 2 isoform X1 [Citrus sinensis]	31.165	1.05	0.256	-			-	-
Cs2g01730.2	Cs2g01730	SNF1-related protein kinase regulatory subunit beta-2 [Citrus sinensis]	23.782	0.899	0.02	-			-	-
Cs2g01780.1	Cs2g01780	"pentatricopeptide repeat-containing protein At4g16390, chloroplastic [Citrus sinensis]"	78.098			-			-	-
Cs2g01840.1	Cs2g01840	uncharacterized protein LOC102612961 [Citrus sinensis]	13.461	1.067	0.673	-			-	-
Cs2g01930.1	Cs2g01930	protein NAR1 [Citrus sinensis]	53.061	1.131	0.0953	-			-	-
Cs2g01980.1	Cs2g01980	NADH-ubiquinone oxidoreductase 20.9 kDa subunit [Citrus sinensis]	15.945	1.013	0.546	-			-	-
Cs2g02050.5	Cs2g02050	ras-related protein RABA5a [Citrus sinensis]	24.741	0.936	0.306	-			-	-
Cs2g02090.1	Cs2g02090	inositol-phosphate phosphatase [Citrus sinensis]	52.546	0.924	0.137	-			-	-
Cs2g02100.3	Cs2g02100	multicystatin [Citrus sinensis]	13.329	1.066	0.465	-			-	-
Cs2g02190.2	Cs2g02190	ER membrane protein complex subunit 3 [Citrus sinensis]	27.887	1.12	0.36	-			-	-
Cs2g02260.1	Cs2g02260	fumarylacetoacetase [Citrus sinensis]	45.924	1.101	0.242	-			-	-
Cs2g02290.2	Cs2g02290	phosphatidate cytidylyltransferase 1 [Citrus sinensis]	45.876	0.93	0.397	-			-	-
Cs2g02320.2	Cs2g02320	"phosphoribosylglycinamide formyltransferase, chloroplastic [Citrus sinensis]"	32.306	1.013	0.714	-			-	-
Cs2g02330.2	Cs2g02330	GATA zinc finger domain-containing protein 24 [Citrus sinensis]	22.914			-			-	-
Cs2g02350.2	Cs2g02350	mediator of RNA polymerase II transcription subunit 11 [Citrus sinensis]	13.362	1.089	0.0457	-			-	-
Cs2g02360.1	Cs2g02360	probable carboxylesterase SOBER1-like [Citrus sinensis]	27.414	0.872	0.0274	-			-	-
Cs2g02400.1	Cs2g02400	tropinone reductase-like 3 [Citrus sinensis]	27.06	1.124	0.0257	-			-	-
Cs2g02460.1	Cs2g02460	"ubiquinol oxidase 4, chloroplastic/chromoplastic [Citrus sinensis]"	40.231	0.852	0.227	-			-	-
Cs2g02490.3	Cs2g02490	uncharacterized protein LOC102611248 [Citrus sinensis]	85.711	0.96	0.355	-			-	-
Cs2g02520.1	Cs2g02520	"plastid-lipid-associated protein, chloroplastic [Citrus sinensis]"	43.18	0.966	0.168	-			-	-
Cs2g02540.1	Cs2g02540	pyrophosphate--fructose 6-phosphate 1-phosphotransferase subunit beta [Citrus sinensis]	61.513	0.897	0.0766	-			-	-
Cs2g02580.1	Cs2g02580	plant UBX domain-containing protein 4 [Citrus sinensis]	32.774	0.936	0.313	-			-	-
Cs2g02600.1	Cs2g02600	50S ribosomal protein L4 [Citrus sinensis]	34.625	0.89	0.133	-			-	-
Cs2g02640.4	Cs2g02640	protein STRUBBELIG-RECEPTOR FAMILY 8 isoform X1 [Citrus sinensis]	75.477	0.949	0.37	-			-	-
Cs2g02650.1	Cs2g02650	"malonyl-CoA decarboxylase, mitochondrial [Citrus sinensis]"	59.809			-			-	-
Cs2g02690.3	Cs2g02690	calcium permeable stress-gated cation channel 1 [Citrus sinensis]	69.754			-			-	-
Cs2g02740.1	Cs2g02740	proline synthase co-transcribed bacterial homolog protein [Citrus sinensis]	29.754	0.838	0.00434	-			-	-
Cs2g02810.1	Cs2g02810	aspartic proteinase [Citrus sinensis]	55.89	1.004	0.933	-			-	-
Cs2g02840.2	Cs2g02840	B-cell receptor-associated protein 31 isoform X2 [Citrus sinensis]	25.51	1.078	0.435	-			-	-
Cs2g02890.1	Cs2g02890	"aminomethyltransferase, mitochondrial [Citrus sinensis]"	44.446	1.025	0.68	-			-	-
Cs2g02940.1	Cs2g02940	L-ascorbate oxidase homolog [Citrus sinensis]	61.47	1.181	0.0274	-			-	-
Cs2g02970.1	Cs2g02970	"glucan endo-1,3-beta-glucosidase 1 [Citrus sinensis]"	103.74	1.164	0.0317	-			-	-
Cs2g03000.2	Cs2g03000	putative lactoylglutathione lyase [Citrus sinensis]	32.573	0.91	0.119	-			-	-
Cs2g03010.2	Cs2g03010	"LOW QUALITY PROTEIN: arogenate dehydratase/prephenate dehydratase 1, chloroplastic [Citrus sinensis]"	38.642			-			-	-
Cs2g03070.2	Cs2g03070	"starch synthase 3, chloroplastic/amyloplastic [Citrus sinensis]"	126.96	0.961	0.493	-			-	-
Cs2g03130.1	Cs2g03130	calcium-dependent protein kinase 21-like [Citrus sinensis]	61.233	1.05	0.148	-			-	-
Cs2g03230.3	Cs2g03230	peroxisomal (S)-2-hydroxy-acid oxidase-like [Citrus sinensis]	40.807	1.137	0.164	-			-	-
Cs2g03260.1	Cs2g03260	"pyruvate dehydrogenase E1 component subunit beta-3, chloroplastic-like [Citrus sinensis]"	44.588	0.69	0.144	-			-	-
Cs2g03370.1	Cs2g03370	katanin p60 ATPase-containing subunit A-like 2 isoform X2 [Citrus sinensis]	45.143			-			-	-
Cs2g03460.3	Cs2g03460	"mannosyl-oligosaccharide 1,2-alpha-mannosidase MNS3 [Citrus sinensis]"	63.042	1.119	0.032	-			-	-
Cs2g03480.1	Cs2g03480	prefoldin subunit 6 [Citrus sinensis]	14.638	0.913	0.0138	-			-	-
Cs2g03500.1	Cs2g03500	la-related protein 6A [Citrus sinensis]	90.016	0.898	0.0908	-			-	-
Cs2g03510.2	Cs2g03510	40S ribosomal protein S14-3 isoform X1 [Citrus sinensis]	16.32	0.931	0.384	-			-	-
Cs2g03540.1	Cs2g03540	60S ribosomal protein L18a isoform X1 [Citrus sinensis]	21.401	0.971	0.873	-			-	-
Cs2g03560.1	Cs2g03560	urease accessory protein G isoform X1 [Citrus sinensis]	24.364	1.107	0.381	-			-	-
Cs2g03600.2	Cs2g03600	"uncharacterized protein At2g34460, chloroplastic [Citrus sinensis]"	27.521	0.995	0.868	-			-	-
Cs2g03620.1	Cs2g03620	"3-oxoacyl-[acyl-carrier-protein] synthase I, chloroplastic [Citrus sinensis]"	49.827	1.183	0.00482	-			-	-
Cs2g03790.1	Cs2g03790	"probable starch synthase 4, chloroplastic/amyloplastic isoform X1 [Citrus sinensis]"	93.041			-			-	-
Cs2g03870.1	Cs2g03870	DNA-binding protein DDB_G0278111 [Citrus sinensis]	14.925	0.873	0.122	-			-	-
Cs2g03900.5	Cs2g03900	putative pterin-4-alpha-carbinolamine dehydratase isoform X1 [Citrus sinensis]	13.885	0.943	0.436	-			-	-
Cs2g03910.3	Cs2g03910	coatomer subunit zeta-1 [Citrus sinensis]	16.227	1.036	0.206	-			-	-
Cs2g03920.1	Cs2g03920	uncharacterized protein LOC102630391 isoform X1 [Citrus sinensis]	64.054	0.951	0.435	-			-	-
Cs2g03930.1	Cs2g03930	uncharacterized protein LOC102630898 isoform X2 [Citrus sinensis]	91.741	1.055	0.207	-			-	-
Cs2g04000.7	Cs2g04000	protein MEI2-like 5 isoform X1 [Citrus sinensis]	82.289			-			-	-
Cs2g04015.1	Cs2g04015	60S ribosomal protein L32-1 [Citrus sinensis]	14.062	0.993	0.857	-			-	-
Cs2g04030.1	Cs2g04030	uncharacterized protein LOC102611722 [Citrus sinensis]	31.525	1.104	0.131	-			-	-
Cs2g04050.1	Cs2g04050	SH3 domain-containing protein 3 [Citrus sinensis]	39.374	0.881	0.0826	-			-	-
Cs2g04110.1	Cs2g04110	protein SRG1 [Citrus sinensis]	40.892	1.721	0.0851	-			-	-
Cs2g04120.1	Cs2g04120	eukaryotic translation initiation factor 4E-1-like [Citrus sinensis]	25.623	0.865	0.0661	-			-	-
Cs2g04260.4	Cs2g04260	serine/threonine-protein kinase HT1 [Citrus sinensis]	37.426	0.954	0.672	-			-	-
Cs2g04270.1	Cs2g04270	cyclic phosphodiesterase [Citrus sinensis]	21.182	0.898	0.0264	-			-	-
Cs2g04300.1	Cs2g04300	MACPF domain-containing protein CAD1 [Citrus sinensis]	62.036	1.057	0.0356	-			-	-
Cs2g04380.1	Cs2g04380	uncharacterized protein LOC102622012 isoform X2 [Citrus sinensis]	90.334			-			-	-
Cs2g04450.1	Cs2g04450	protein transport protein Sec61 subunit alpha [Citrus sinensis]	81.975	0.865	0.176	-			-	-
Cs2g04470.1	Cs2g04470	"probable alpha,alpha-trehalose-phosphate synthase [UDP-forming] 7 [Citrus sinensis]"	96.241	1.03	0.641	-			-	-
Cs2g04510.1	Cs2g04510	ras-related protein RABA1d [Citrus sinensis]	24.073	1.034	0.273	-			-	-
Cs2g04790.1	Cs2g04790	peroxisome biogenesis protein 7 [Citrus sinensis]	35.637	0.992	0.836	-			-	-
Cs2g04880.1	Cs2g04880	UDP-N-acetylglucosamine transferase subunit ALG13 homolog [Citrus sinensis]	19.555			-			-	-
Cs2g04990.1	Cs2g04990	uncharacterized protein LOC102617329 [Citrus sinensis]	25.858	1.005	0.866	-			-	-
Cs2g05050.1	Cs2g05050	pyruvate decarboxylase [Citrus sinensis]	63.36	1.119	0.0183	-			-	-
Cs2g05100.2	Cs2g05100	"magnesium-chelatase subunit ChlI, chloroplastic [Citrus sinensis]"	40.496	1.145	0.183	-			-	-
Cs2g05120.1	Cs2g05120	"nudix hydrolase 15, mitochondrial [Citrus sinensis]"	29.268	0.931	0.0559	-			-	-
Cs2g05130.2	Cs2g05130	"nudix hydrolase 15, mitochondrial isoform X1 [Citrus sinensis]"	31.093	0.795	0.0501	-			-	-
Cs2g05160.1	Cs2g05160	probable pre-mRNA-splicing factor ATP-dependent RNA helicase DEAH9 isoform X1 [Citrus sinensis]	77.8	1.119	0.0737	-			-	-
Cs2g05200.2	Cs2g05200	apoptosis inhibitor 5 isoform X2 [Citrus sinensis]	61.376	1.048	0.445	-			-	-
Cs2g05320.1	Cs2g05320	ras-related protein RABA1f [Citrus sinensis]	24.268	1.183	0.0295	-			-	-
Cs2g05340.4	Cs2g05340	28 kDa heat- and acid-stable phosphoprotein isoform X1 [Citrus sinensis]	15.814	0.927	0.178	-			-	-
Cs2g05380.3	Cs2g05380	transcription elongation factor 1 homolog [Citrus sinensis]	10.416	1.242	0.128	-			-	-
Cs2g05470.1	Cs2g05470	guanylate-binding protein 1 [Citrus sinensis]	121.18	1.154	0.0173	-			-	-
Cs2g05550.1	Cs2g05550	uncharacterized protein LOC102609524 isoform X1 [Citrus sinensis]	33.128	0.873	0.000224	-			-	-
Cs2g05610.1	Cs2g05610	MACPF domain-containing protein NSL1 [Citrus sinensis]	67.394	1.243	0.396	-			-	-
Cs2g05690.7	Cs2g05690	auxin-repressed 12.5 kDa protein isoform X2 [Citrus sinensis]	11.81	0.909	0.278	-			-	-
Cs2g05790.1	Cs2g05790	"30S ribosomal protein S5, chloroplastic [Citrus sinensis]"	32.933	0.893	0.0998	-			-	-
Cs2g05930.1	Cs2g05930	non-classical arabinogalactan protein 31 [Citrus sinensis]	29.213	1.545	0.0733	-			-	-
Cs2g05950.2	Cs2g05950	eukaryotic translation initiation factor 3 subunit D [Citrus sinensis]	65.262	0.99	0.858	-			-	-
Cs2g06020.3	Cs2g06020	"50S ribosomal protein L21, mitochondrial [Citrus sinensis]"	28.385			-			-	-
Cs2g06050.1	Cs2g06050	callose synthase 11 [Citrus sinensis]	290.39	1.079	0.368	-			-	-
Cs2g06100.1	Cs2g06100	probable prolyl 4-hydroxylase 3 [Citrus sinensis]	33.004	1.058	0.587	-			-	-
Cs2g06140.2	Cs2g06140	monothiol glutaredoxin-S17 [Citrus sinensis]	50.276	1.035	0.186	-			-	-
Cs2g06260.2	Cs2g06260	uncharacterized protein LOC102608470 isoform X1 [Citrus sinensis]	77.298			-			-	-
Cs2g06300.1	Cs2g06300	trafficking protein particle complex subunit 13 isoform X2 [Citrus sinensis]	48.887	1.057	0.328	-			-	-
Cs2g06320.2	Cs2g06320	putative serine/threonine-protein kinase [Citrus sinensis]	41.336			-			-	-
Cs2g06330.1	Cs2g06330	clathrin light chain 1-like [Citrus sinensis]	35.887	1.052	0.0739	-			-	-
Cs2g06360.1	Cs2g06360	bifunctional epoxide hydrolase 2 [Citrus sinensis]	34.939	0.897	0.159	-			-	-
Cs2g06390.3	Cs2g06390	splicing factor 3B subunit 2 [Citrus sinensis]	61.115	1.182	0.0111	-			-	-
Cs2g06500.1	Cs2g06500	caffeoylshikimate esterase [Citrus sinensis]	35.748	1.093	0.198	-			-	-
Cs2g06520.3	Cs2g06520	glucose-induced degradation protein 8 homolog isoform X2 [Citrus sinensis]	27.452	1.04	0.522	-			-	-
Cs2g06580.1	Cs2g06580	katanin p80 WD40 repeat-containing subunit B1 homolog isoform X1 [Citrus sinensis]	118.17	0.953	0.11	-			-	-
Cs2g06620.1	Cs2g06620	ctenidin-3-like [Citrus sinensis]	15.293	0.705	0.176	-			-	-
Cs2g06690.1	Cs2g06690	quinone oxidoreductase PIG3 [Citrus sinensis]	35.756	0.875	0.0165	-			-	-
Cs2g06750.3	Cs2g06750	vacuolar protein sorting-associated protein 28 homolog 2 [Citrus sinensis]	23.344	0.939	0.172	-			-	-
Cs2g06780.1	Cs2g06780	sphingosine kinase 1 [Citrus sinensis]	53.655	1.054	0.21	-			-	-
Cs2g06820.3	Cs2g06820	bifunctional riboflavin kinase/FMN phosphatase isoform X2 [Citrus sinensis]	40.234	1.055	0.403	-			-	-
Cs2g06860.1	Cs2g06860	protein TRANSPORT INHIBITOR RESPONSE 1-like [Citrus sinensis]	136.9	1.079	0.302	-			-	-
Cs2g06920.1	Cs2g06920	vesicle-associated protein 4-2 [Citrus sinensis]	29.319	1.044	0.613	-			-	-
Cs2g06970.2	Cs2g06970	probable serine/threonine-protein kinase abkC [Citrus sinensis]	50.532	1.043	0.553	-			-	-
Cs2g07010.4	Cs2g07010	uncharacterized protein LOC102609705 isoform X1 [Citrus sinensis]	46.91	0.85	0.0258	-			-	-
Cs2g07069.1	Cs2g07069	universal stress protein MT2085 [Citrus sinensis]	26.364	0.948	0.371	-			-	-
Cs2g07100.1	Cs2g07100	G-type lectin S-receptor-like serine/threonine-protein kinase B120 isoform X1 [Citrus sinensis]	94.954	1.006	0.957	-			-	-
Cs2g07120.1	Cs2g07120	LOW QUALITY PROTEIN: receptor-like serine/threonine-protein kinase SD1-8 [Citrus sinensis]	27.489			-			-	-
Cs2g07170.2	Cs2g07170	probable NAD(P)H dehydrogenase (quinone) FQR1-like 1 [Citrus sinensis]	20.129	1.044	0.733	-			-	-
Cs2g07220.1	Cs2g07220	"pentatricopeptide repeat-containing protein At3g13160, mitochondrial-like [Citrus sinensis]"	42.971	0.855	0.00464	-			-	-
Cs2g07270.2	Cs2g07270	uncharacterized protein LOC102618187 isoform X2 [Citrus sinensis]	65.303	1.119	0.152	-			-	-
Cs2g07300.1	Cs2g07300	protein HEAT-STRESS-ASSOCIATED 32 [Citrus sinensis]	33.012	0.971	0.481	-			-	-
Cs2g07350.1	Cs2g07350	thioredoxin-like protein CXXS1 isoform X2 [Citrus sinensis]	14.12	0.838	0.00414	-			-	-
Cs2g07490.2	Cs2g07490	"probable UDP-3-O-acylglucosamine N-acyltransferase 2, mitochondrial isoform X4 [Citrus sinensis]"	22.405	0.931	0.326	-			-	-
Cs2g07560.1	Cs2g07560	chaperone protein dnaJ 50 [Citrus sinensis]	35.249			-			-	-
Cs2g07600.1	Cs2g07600	"thiamine thiazole synthase 2, chloroplastic [Citrus sinensis]"	38.293			-			-	-
Cs2g07620.1	Cs2g07620	probable dolichyl-diphosphooligosaccharide--protein glycosyltransferase subunit 3B [Citrus sinensis]	39.112	1.09	0.183	-			-	-
Cs2g07750.2	Cs2g07750	"RNA pseudouridine synthase 6, chloroplastic isoform X1 [Citrus sinensis]"	45.744	0.905	0.172	-			-	-
Cs2g07780.1	Cs2g07780	adenosine deaminase-like protein [Citrus sinensis]	41.05	1.071	0.231	-			-	-
Cs2g07790.1	Cs2g07790	phospholipase A I [Citrus sinensis]	56.311	1.19	0.0911	-			-	-
Cs2g07830.1	Cs2g07830	"pentatricopeptide repeat-containing protein At1g61870, mitochondrial-like [Citrus sinensis]"	45.4	1.089	0.0444	-			-	-
Cs2g07850.1	Cs2g07850	tobamovirus multiplication protein 1 [Citrus sinensis]	33.457	1.168	0.164	-			-	-
Cs2g07940.1	Cs2g07940	polyadenylate-binding protein RBP45 isoform X1 [Citrus sinensis]	33.979	0.987	0.805	-			-	-
Cs2g07970.1	Cs2g07970	"UPF0051 protein ABCI8, chloroplastic [Citrus sinensis]"	61.967	0.93	0.703	-			-	-
Cs2g07990.4	Cs2g07990	heat shock 70 kDa protein 16 [Citrus sinensis]	74.127	1.012	0.749	-			-	-
Cs2g08040.2	Cs2g08040	uncharacterized protein LOC102616346 [Citrus sinensis]	12.801	0.941	0.667	-			-	-
Cs2g08060.2	Cs2g08060	"ornithine aminotransferase, mitochondrial [Citrus sinensis]"	51.574	0.937	0.321	-			-	-
Cs2g08090.1	Cs2g08090	"50S ribosomal protein HLP, mitochondrial isoform X2 [Citrus sinensis]"	18.02	0.917	0.0928	-			-	-
Cs2g08140.3	Cs2g08140	endoplasmic reticulum oxidoreductin-2-like isoform X2 [Citrus sinensis]	53.191	1.153	0.0109	-			-	-
Cs2g08190.8	Cs2g08190	CBL-interacting serine/threonine-protein kinase 23-like [Citrus sinensis]	45.815	0.89	0.0767	-			-	-
Cs2g08200.1	Cs2g08200	uncharacterized protein LOC102624258 [Citrus sinensis]	102.25	1.052	0.313	-			-	-
Cs2g08230.8	Cs2g08230	"solanesyl diphosphate synthase 3, chloroplastic/mitochondrial isoform X7 [Citrus sinensis]"	33.072	1.024	0.631	-			-	-
Cs2g08320.2	Cs2g08320	CSC1-like protein ERD4 [Citrus sinensis]	81.749	0.926	0.424	-			-	-
Cs2g08380.2	Cs2g08380	GPN-loop GTPase 3 isoform X2 [Citrus sinensis]	30.626	0.728	0.249	-			-	-
Cs2g08400.5	Cs2g08400	pumilio homolog 5 isoform X2 [Citrus sinensis]	111.34	0.92	0.122	-			-	-
Cs2g08430.1	Cs2g08430	dnaJ protein ERDJ2A-like [Citrus sinensis]	76.624	1.201	0.125	-			-	-
Cs2g08790.1	Cs2g08790	LOW QUALITY PROTEIN: vacuolar-processing enzyme-like [Citrus sinensis]	46.153			-			-	-
Cs2g08800.2	Cs2g08800	pyrophosphate-energized membrane proton pump 2 [Citrus sinensis]	80.7	0.958	0.471	-			-	-
Cs2g08810.1	Cs2g08810	uncharacterized protein LOC102618092 [Citrus sinensis]	15.722	0.865	0.0855	-			-	-
Cs2g08850.1	Cs2g08850	copper transport protein ATX1-like [Citrus sinensis]	9.4307	1.045	0.612	-			-	-
Cs2g09040.1	Cs2g09040	U2 small nuclear ribonucleoprotein B'' 2 [Citrus sinensis]	22.241			-			-	-
Cs2g09120.2	Cs2g09120	"28S ribosomal protein S29, mitochondrial [Citrus sinensis]"	40.898	1.001	0.979	-			-	-
Cs2g09130.6	Cs2g09130	E3 ubiquitin-protein ligase listerin isoform X1 [Citrus sinensis]	206.54	0.807	0.111	-			-	-
Cs2g09530.2	Cs2g09530	DNA damage-binding protein 1a isoform X1 [Citrus sinensis]	115.69	0.945	0.359	-			-	-
Cs2g09580.3	Cs2g09580	BTB/POZ domain-containing protein At1g30440 [Citrus sinensis]	66.225	0.949	0.415	-			-	-
Cs2g09590.3	Cs2g09590	cation-chloride cotransporter 1 [Citrus sinensis]	83.345	1.231	0.0806	-			-	-
Cs2g09640.4	Cs2g09640	accelerated cell death 11 isoform X1 [Citrus sinensis]	22.603	1.042	0.505	-			-	-
Cs2g09690.2	Cs2g09690	30-kDa cleavage and polyadenylation specificity factor 30 [Citrus sinensis]	62.576			-			-	-
Cs2g09700.1	Cs2g09700	U3 snoRNP-associated protein-like EMB2271 [Citrus sinensis]	57.101			-			-	-
Cs2g09710.3	Cs2g09710	serine/threonine-protein phosphatase 6 regulatory subunit 3 [Citrus sinensis]	63.759	0.801	0.0925	-			-	-
Cs2g09720.1	Cs2g09720	"phenylalanine--tRNA ligase beta subunit, cytoplasmic [Citrus sinensis]"	65.919	0.969	0.531	-			-	-
Cs2g09730.1	Cs2g09730	uncharacterized protein LOC102631107 [Citrus sinensis]	26.969			-			-	-
Cs2g09790.2	Cs2g09790	"ferredoxin--NADP reductase, root isozyme, chloroplastic [Citrus sinensis]"	42.138	0.977	0.733	-			-	-
Cs2g09800.4	Cs2g09800	ADP-ribosylation factor GTPase-activating protein AGD12 [Citrus sinensis]	37.177	1.106	0.265	-			-	-
Cs2g09810.2	Cs2g09810	E3 ubiquitin-protein ligase RHF2A-like isoform X2 [Citrus sinensis]	41.021	1.227	0.0725	-			-	-
Cs2g09890.1	Cs2g09890	obg-like ATPase 1 [Citrus sinensis]	44.458	0.867	0.447	-			-	-
Cs2g09940.1	Cs2g09940	"histidinol dehydrogenase, chloroplastic [Citrus sinensis]"	53.372	0.884	0.193	-			-	-
Cs2g09970.1	Cs2g09970	tubulin beta chain [Citrus sinensis]	49.862	1.09	0.15	-			-	-
Cs2g10070.1	Cs2g10070	flavin-dependent oxidoreductase FOX2 [Citrus sinensis]	59.972	0.822	0.15	-			-	-
Cs2g10080.1	Cs2g10080	reticuline oxidase-like protein isoform X1 [Citrus sinensis]	120.88	1.122	0.013	-			-	-
Cs2g10210.1	Cs2g10210	cannabidiolic acid synthase-like 1 [Citrus sinensis]	60.96			-			-	-
Cs2g10350.6	Cs2g10350	UDP-arabinose 4-epimerase 1 [Citrus sinensis]	45.565	1.007	0.925	-			-	-
Cs2g10360.1	Cs2g10360	coatomer subunit epsilon-1 [Citrus sinensis]	32.318	0.956	0.391	-			-	-
Cs2g10370.1	Cs2g10370	"vacuolar protein sorting-associated protein 54, chloroplastic isoform X2 [Citrus sinensis]"	112.84	1.097	0.088	-			-	-
Cs2g10375.1	Cs2g10375	small nuclear ribonucleoprotein-associated protein B' [Citrus sinensis]	32.626			-			-	-
Cs2g10420.2	Cs2g10420	gamma-soluble NSF attachment protein [Citrus sinensis]	24.758	0.944	0.221	-			-	-
Cs2g10500.1	Cs2g10500	"protein OSB2, chloroplastic isoform X1 [Citrus sinensis]"	41.3	0.844	0.0243	-			-	-
Cs2g10510.3	Cs2g10510	protein MOR1 isoform X2 [Citrus sinensis]	202.08	0.961	0.523	-			-	-
Cs2g10590.2	Cs2g10590	peroxisome biogenesis protein 1 [Citrus sinensis]	109.61	1.136	0.0979	-			-	-
Cs2g10600.2	Cs2g10600	transforming growth factor-beta receptor-associated protein 1 isoform X2 [Citrus sinensis]	77.191	1.093	0.58	-			-	-
Cs2g10610.2	Cs2g10610	cyclin-T1-5 [Citrus sinensis]	57.697			-			-	-
Cs2g10690.1	Cs2g10690	vesicle-associated membrane protein 721 [Citrus sinensis]	24.847	1.097	0.108	-			-	-
Cs2g10860.2	Cs2g10860	protein ROOT HAIR DEFECTIVE 3 homolog 2 [Citrus sinensis]	90.877	1.118	0.00208	-			-	-
Cs2g10870.1	Cs2g10870	haloacid dehalogenase-like hydrolase domain-containing protein At3g48420 isoform X1 [Citrus sinensis]	41.543	1.071	0.0473	-			-	-
Cs2g10940.1	Cs2g10940	"phosphatase IMPL1, chloroplastic [Citrus sinensis]"	39.801	1.171	0.0578	-			-	-
Cs2g10990.1	Cs2g10990	anthocyanidin 3-O-glucosyltransferase 2-like isoform X1 [Citrus sinensis]	55.736			-			-	-
Cs2g11150.1	Cs2g11150	eukaryotic translation initiation factor 2 subunit beta [Citrus sinensis]	30.315	1.036	0.5	-			-	-
Cs2g11320.2	Cs2g11320	coatomer subunit delta isoform X2 [Citrus sinensis]	58.387	1.005	0.91	-			-	-
Cs2g11430.2	Cs2g11430	50S ribosomal protein L7/L12 [Citrus sinensis]	23.999	0.972	0.632	-			-	-
Cs2g11560.1	Cs2g11560	polygalacturonase QRT3 [Citrus sinensis]	53.377	1.081	0.366	-			-	-
Cs2g11850.1	Cs2g11850	uncharacterized protein LOC102611829 isoform X1 [Citrus sinensis]	12.729			-			-	-
Cs2g11860.1	Cs2g11860	"peptidyl-prolyl cis-trans isomerase FKBP13, chloroplastic [Citrus sinensis]"	23.471			-			-	-
Cs2g11920.1	Cs2g11920	uncharacterized protein LOC102613610 [Citrus sinensis]	18.948	1.077	0.0568	-			-	-
Cs2g12100.1	Cs2g12100	beta-glucosidase 42 [Citrus sinensis]	56.722	1.032	0.579	-			-	-
Cs2g12120.3	Cs2g12120	"LETM1 and EF-hand domain-containing protein 1, mitochondrial isoform X2 [Citrus sinensis]"	85.97	1.068	0.453	-			-	-
Cs2g12130.2	Cs2g12130	"acetolactate synthase small subunit 1, chloroplastic [Citrus sinensis]"	47.653	1.195	0.00188	-			-	-
Cs2g12160.2	Cs2g12160	type II inositol polyphosphate 5-phosphatase 15 isoform X1 [Citrus sinensis]	89.184	0.977	0.614	-			-	-
Cs2g12260.2	Cs2g12260	"ferredoxin-thioredoxin reductase, variable chain-like [Citrus sinensis]"	16.434	1.102	0.17	-			-	-
Cs2g12270.1	Cs2g12270	katanin p80 WD40 repeat-containing subunit B1 homolog isoform X3 [Citrus sinensis]	88.311			-			-	-
Cs2g12300.1	Cs2g12300	alpha-galactosidase 1-like [Citrus sinensis]	46.36	0.678	0.0162	Down-	2.48171	4.21028e-08	-Up	Down-Up
Cs2g12310.1	Cs2g12310	alpha-galactosidase 1-like [Citrus sinensis]	46.699	0.978	0.878	-			-	-
Cs2g12420.1	Cs2g12420	phytochrome-associated serine/threonine-protein phosphatase [Citrus sinensis]	34.869	1.06	0.1	-			-	-
Cs2g12440.2	Cs2g12440	protease 2-like [Citrus sinensis]	85.65	1.135	0.0245	-			-	-
Cs2g12550.2	Cs2g12550	"50S ribosomal protein L15, chloroplastic [Citrus sinensis]"	28.147	0.935	0.0585	-			-	-
Cs2g12780.2	Cs2g12780	"cysteine--tRNA ligase 2, cytoplasmic [Citrus sinensis]"	60.856	1.171	0.0127	-			-	-
Cs2g12800.3	Cs2g12800	chaperone protein dnaJ 15 [Citrus sinensis]	45.799	1.014	0.749	-			-	-
Cs2g12830.4	Cs2g12830	uncharacterized protein LOC102626745 isoform X1 [Citrus sinensis]	53.955	0.932	0.0279	-			-	-
Cs2g12880.1	Cs2g12880	"probable protein phosphatase 2C 3, partial [Citrus sinensis]"	42.581	0.977	0.395	-			-	-
Cs2g12920.2	Cs2g12920	"nicotinamide adenine dinucleotide transporter 1, chloroplastic [Citrus sinensis]"	37.27			-			-	-
Cs2g13050.3	Cs2g13050	uncharacterized protein LOC102608277 isoform X1 [Citrus sinensis]	34.383	0.983	0.501	-			-	-
Cs2g13080.2	Cs2g13080	uncharacterized protein LOC102609057 isoform X1 [Citrus sinensis]	55.592	1.04	0.513	-			-	-
Cs2g13090.2	Cs2g13090	elongator complex protein 2 [Citrus sinensis]	69.056			-			-	-
Cs2g13100.1	Cs2g13100	uncharacterized protein LOC102609615 [Citrus sinensis]	75.731	1.097	0.128	-			-	-
Cs2g13120.2	Cs2g13120	lipid phosphate phosphatase 2-like [Citrus sinensis]	36.884	0.719	0.111	-			-	-
Cs2g13410.1	Cs2g13410	"probable fructose-bisphosphate aldolase 3, chloroplastic [Citrus sinensis]"	43.033	1.049	0.00418	-			-	-
Cs2g13440.1	Cs2g13440	CDP-diacylglycerol--serine O-phosphatidyltransferase 1 [Citrus sinensis]	49.75	1.226	0.113	-			-	-
Cs2g13550.1	Cs2g13550	"ATP synthase subunit beta, mitochondrial [Citrus sinensis]"	59.85	1.042	0.373	-			-	-
Cs2g13560.2	Cs2g13560	fruit protein pKIWI502 [Citrus sinensis]	31.544	0.926	0.433	-			-	-
Cs2g13580.2	Cs2g13580	ALG-2 interacting protein X [Citrus sinensis]	98.491	1.031	0.0738	-			-	-
Cs2g13660.1	Cs2g13660	sulfhydryl oxidase 2-like isoform X2 [Citrus sinensis]	58.6			-			-	-
Cs2g13940.2	Cs2g13940	uncharacterized protein At2g33490-like [Citrus sinensis]	57.306			-			-	-
Cs2g13960.2	Cs2g13960	"probable inactive shikimate kinase like 1, chloroplastic isoform X3 [Citrus sinensis]"	23.147			-			-	-
Cs2g14060.2	Cs2g14060	"acyltransferase-like protein At3g26840, chloroplastic [Citrus sinensis]"	71.628	1.125	0.397	-			-	-
Cs2g14110.1	Cs2g14110	"acyltransferase-like protein At3g26840, chloroplastic isoform X1 [Citrus sinensis]"	61.467	0.888	0.0457	-			-	-
Cs2g14120.1	Cs2g14120	"acyltransferase-like protein At3g26840, chloroplastic [Citrus sinensis]"	64.818	1.125	0.161	-			-	-
Cs2g14270.1	Cs2g14270	protein AUXIN SIGNALING F-BOX 2 [Citrus sinensis]	64.207	0.972	0.529	-			-	-
Cs2g14300.1	Cs2g14300	long chain base biosynthesis protein 2a [Citrus sinensis]	54.628	0.943	0.238	-			-	-
Cs2g14350.1	Cs2g14350	"mitochondrial phosphate carrier protein 3, mitochondrial [Citrus sinensis]"	32.662	0.986	0.782	-			-	-
Cs2g14520.3	Cs2g14520	alpha-mannosidase-like isoform X2 [Citrus sinensis]	88.17	1.001	0.984	-			-	-
Cs2g14530.2	Cs2g14530	alpha-mannosidase-like [Citrus sinensis]	68.625	0.9	0.0804	-			-	-
Cs2g14600.1	Cs2g14600	"cytochrome b-c1 complex subunit Rieske-4, mitochondrial-like [Citrus sinensis]"	30.097	1.01	0.77	-			-	-
Cs2g14610.2	Cs2g14610	"protein COFACTOR ASSEMBLY OF COMPLEX C SUBUNIT B CCB1, chloroplastic [Citrus sinensis]"	24.322	0.843	0.0255	-			-	-
Cs2g14630.2	Cs2g14630	uncharacterized protein LOC102626068 [Citrus sinensis]	56.195	1.034	0.164	-			-	-
Cs2g14740.1	Cs2g14740	calcium-binding mitochondrial carrier protein SCaMC-3-like [Citrus sinensis]	39.503	1.143	0.143	-			-	-
Cs2g14750.1	Cs2g14750	40S ribosomal protein S27-2 [Citrus sinensis]	9.6001	0.929	0.264	-			-	-
Cs2g14780.2	Cs2g14780	potassium transporter 4 [Citrus sinensis]	69.169	1.045	0.186	-			-	-
Cs2g14830.1	Cs2g14830	syntaxin-22-like [Citrus sinensis]	29.746	0.99	0.783	-			-	-
Cs2g14930.1	Cs2g14930	"tyrosine--tRNA ligase, chloroplastic/mitochondrial isoform X1 [Citrus sinensis]"	54.909	0.992	0.902	-			-	-
Cs2g14940.1	Cs2g14940	"glyceraldehyde-3-phosphate dehydrogenase A, chloroplastic [Citrus sinensis]"	42.772			-			-	-
Cs2g14970.1	Cs2g14970	WD repeat-containing protein LWD1 [Citrus sinensis]	39.09	1.125	0.113	-			-	-
Cs2g15020.4	Cs2g15020	"acetyl-coenzyme A synthetase, chloroplastic/glyoxysomal [Citrus sinensis]"	70.26	0.946	0.15	-			-	-
Cs2g15030.1	Cs2g15030	eukaryotic peptide chain release factor subunit 1-3 [Citrus sinensis]	48.882	1.153	0.141	-			-	-
Cs2g15040.2	Cs2g15040	importin-13 isoform X3 [Citrus sinensis]	87.967	0.982	0.787	-			-	-
Cs2g15140.1	Cs2g15140	protein Mpv17 [Citrus sinensis]	36.091			-			-	-
Cs2g15210.1	Cs2g15210	ras-related protein Rab11D [Citrus sinensis]	24.231	0.94	0.207	-			-	-
Cs2g15250.1	Cs2g15250	60S ribosomal protein L11 [Citrus sinensis]	19.699	0.931	0.0924	-			-	-
Cs2g15280.1	Cs2g15280	"aspartate aminotransferase, mitochondrial-like [Citrus sinensis]"	47.228	1.023	0.518	-			-	-
Cs2g15330.1	Cs2g15330	50S ribosomal protein L1 [Citrus sinensis]	44.967	0.841	0.0203	-			-	-
Cs2g15360.1	Cs2g15360	phospholipase A1-IIdelta [Citrus sinensis]	46.845	1.054	0.677	-			-	-
Cs2g15380.1	Cs2g15380	plant cysteine oxidase 5 [Citrus sinensis]	26.968	1.189	0.125	-			-	-
Cs2g15460.3	Cs2g15460	serine/threonine-protein kinase EDR1 isoform X4 [Citrus sinensis]	69.649			-			-	-
Cs2g15550.1	Cs2g15550	14-3-3-like protein D isoform X5 [Citrus sinensis]	29.257	1.006	0.961	-			-	-
Cs2g15550.2	Cs2g15550	14-3-3-like protein D isoform X3 [Citrus sinensis]	29.387	0.94	0.497	-			-	-
Cs2g15560.2	Cs2g15560	ubiquitin-conjugating enzyme E2 36 [Citrus sinensis]	16.194	0.995	0.887	-			-	-
Cs2g15660.1	Cs2g15660	uncharacterized protein LOC102611255 [Citrus sinensis]	23.24	0.973	0.59	-			-	-
Cs2g15670.1	Cs2g15670	uncharacterized protein LOC102611255 [Citrus sinensis]	33.275	0.881	0.0156	-			-	-
Cs2g15710.1	Cs2g15710	protein trichome birefringence-like 39 [Citrus sinensis]	43.676	0.818	0.25	-			-	-
Cs2g15980.1	Cs2g15980	GTP-binding protein TypA/BipA homolog [Citrus sinensis]	72.159			-			-	-
Cs2g15990.2	Cs2g15990	ras-related protein RABA1f-like [Citrus sinensis]	24.164	0.911	0.058	-			-	-
Cs2g16135.1	Cs2g16135	translation initiation factor IF-2 [Citrus sinensis]	24.16			-			-	-
Cs2g16160.1	Cs2g16160	uncharacterized protein LOC102622914 isoform X1 [Citrus sinensis]	80.653	0.982	0.684	-			-	-
Cs2g16200.1	Cs2g16200	"isoflavone reductase homolog, partial [Citrus sinensis]"	32.649			-			-	-
Cs2g16220.1	Cs2g16220	isoflavone reductase homolog isoform X1 [Citrus sinensis]	34.251	0.906	0.11	-			-	-
Cs2g16260.3	Cs2g16260	isoflavone reductase homolog [Citrus sinensis]	27.794	0.919	0.574	-			-	-
Cs2g16410.1	Cs2g16410	uncharacterized protein LOC102624375 [Citrus sinensis]	19.495	0.89	0.0803	-			-	-
Cs2g16500.2	Cs2g16500	uncharacterized protein LOC102627321 isoform X2 [Citrus sinensis]	10.524	0.958	0.456	-			-	-
Cs2g16550.1	Cs2g16550	uncharacterized protein LOC102629240 [Citrus sinensis]	41.324	0.909	0.158	-			-	-
Cs2g16630.1	Cs2g16630	homeobox-leucine zipper protein HOX3 [Citrus sinensis]	26.76	0.904	0.142	-			-	-
Cs2g16650.1	Cs2g16650	serine carboxypeptidase-like 50 [Citrus sinensis]	62.536	0.87	0.314	-			-	-
Cs2g16680.1	Cs2g16680	C-factor isoform X2 [Citrus sinensis]	22.9	1.013	0.782	-			-	-
Cs2g16710.1	Cs2g16710	nudix hydrolase 25 [Citrus sinensis]	15.716			-			-	-
Cs2g16730.2	Cs2g16730	SEC12-like protein 2 [Citrus sinensis]	41.831	0.917	0.105	-			-	-
Cs2g16760.1	Cs2g16760	10 kDa chaperonin [Citrus sinensis]	19.366	1.038	0.54	-			-	-
Cs2g16780.1	Cs2g16780	phytanoyl-CoA dioxygenase [Citrus sinensis]	31.89	1.128	0.197	-			-	-
Cs2g16870.1	Cs2g16870	MLP-like protein 34 isoform X1 [Citrus sinensis]	16.918			-			-	-
Cs2g16960.5	Cs2g16960	tubulin-folding cofactor E [Citrus sinensis]	56.884	0.92	0.23	-			-	-
Cs2g16980.2	Cs2g16980	transmembrane protein 214-B [Citrus sinensis]	54.499	1.12	0.0013	-			-	-
Cs2g16990.1	Cs2g16990	uncharacterized protein LOC102617817 [Citrus sinensis]	94.366	0.905	0.0703	-			-	-
Cs2g17010.1	Cs2g17010	putative clathrin assembly protein At2g01600 [Citrus sinensis]	61.948	1.13	0.0691	-			-	-
Cs2g17030.1	Cs2g17030	putative receptor-like protein kinase At4g00960 [Citrus sinensis]	45.095	1.069	0.544	-			-	-
Cs2g17050.1	Cs2g17050	"phosphoglucomutase, cytoplasmic [Citrus sinensis]"	22.072	0.893	0.0584	-			-	-
Cs2g17060.1	Cs2g17060	"phosphoglucomutase, cytoplasmic [Citrus sinensis]"	27.565	0.881	0.0205	-			-	-
Cs2g17100.1	Cs2g17100	protein PLANT CADMIUM RESISTANCE 2-like [Citrus sinensis]	17.29	1.069	0.431	-			-	-
Cs2g17220.5	Cs2g17220	mediator of RNA polymerase II transcription subunit 23 isoform X2 [Citrus sinensis]	180.72	0.979	0.172	-			-	-
Cs2g17240.1	Cs2g17240	plant UBX domain-containing protein 2 [Citrus sinensis]	53.4	1.061	0.186	-			-	-
Cs2g17250.1	Cs2g17250	uncharacterized protein LOC102624552 [Citrus sinensis]	14.876	0.937	0.0675	-			-	-
Cs2g17280.1	Cs2g17280	ubiquitin-conjugating enzyme E2 variant 1B-like [Citrus sinensis]	17.971	1.046	0.249	-			-	-
Cs2g17300.1	Cs2g17300	1-aminocyclopropane-1-carboxylate oxidase homolog 4-like [Citrus sinensis]	40.847			-			-	-
Cs2g17350.1	Cs2g17350	1-aminocyclopropane-1-carboxylate oxidase homolog 4-like [Citrus sinensis]	43.633	1.138	0.199	-			-	-
Cs2g17430.1	Cs2g17430	protein VAC14 homolog isoform X4 [Citrus sinensis]	81.276	1.028	0.451	-			-	-
Cs2g17440.1	Cs2g17440	nuclear pore complex protein NUP155 isoform X2 [Citrus sinensis]	142.9	1.058	0.519	-			-	-
Cs2g17440.2	Cs2g17440	nuclear pore complex protein NUP155 isoform X1 [Citrus sinensis]	120.53	1.096	0.235	-			-	-
Cs2g17490.1	Cs2g17490	dynamin-related protein 1C [Citrus sinensis]	69.74	0.874	0.0357	-			-	-
Cs2g17560.1	Cs2g17560	aspartate-semialdehyde dehydrogenase [Citrus sinensis]	41.079	1.072	0.104	-			-	-
Cs2g17640.1	Cs2g17640	"alpha,alpha-trehalose-phosphate synthase [UDP-forming] 6-like [Citrus sinensis]"	96.912	0.866	0.0557	-			-	-
Cs2g17670.1	Cs2g17670	vacuolar iron transporter 1-like [Citrus sinensis]	25.294	0.937	0.497	-			-	-
Cs2g17700.2	Cs2g17700	probable small nuclear ribonucleoprotein Sm D2 isoform X2 [Citrus sinensis]	12.447	1.043	0.261	-			-	-
Cs2g17840.1	Cs2g17840	receptor protein kinase TMK1-like [Citrus sinensis]	101.7	1.074	0.186	-			-	-
Cs2g17930.1	Cs2g17930	"anthranilate synthase beta subunit 2, chloroplastic-like [Citrus sinensis]"	31.039	0.961	0.318	-			-	-
Cs2g18250.2	Cs2g18250	UDP-glycosyltransferase 74G1 [Citrus sinensis]	52.259			-			-	-
Cs2g18260.1	Cs2g18260	UDP-glycosyltransferase 74E2-like [Citrus sinensis]	33.305			-			-	-
Cs2g18380.1	Cs2g18380	ribonuclease 2 [Citrus sinensis]	31.725	1.123	0.0685	-			-	-
Cs2g18410.1	Cs2g18410	uncharacterized protein LOC102617146 [Citrus sinensis]	7.064	1.035	0.529	-			-	-
Cs2g18540.2	Cs2g18540	auxilin-related protein 2 [Citrus sinensis]	111.42	1.13	0.0368	-			-	-
Cs2g18580.6	Cs2g18580	glyoxylate/succinic semialdehyde reductase 1 isoform X1 [Citrus sinensis]	25.012	0.842	0.0186	-			-	-
Cs2g18610.1	Cs2g18610	transmembrane 9 superfamily member 12 [Citrus sinensis]	74.469	1.191	0.002	-			-	-
Cs2g18800.1	Cs2g18800	"glucose-1-phosphate adenylyltransferase small subunit 2, chloroplastic-like [Citrus sinensis]"	57.116	0.719	0.126	-			-	-
Cs2g18820.1	Cs2g18820	subtilisin-like protease SBT5.3 isoform X1 [Citrus sinensis]	83.413	1.08	0.154	-			-	-
Cs2g18990.2	Cs2g18990	uncharacterized protein LOC102629811 [Citrus sinensis]	24.315	0.926	0.313	-			-	-
Cs2g19100.1	Cs2g19100	uncharacterized protein LOC102609354 [Citrus sinensis]	19.733	1.062	0.247	-			-	-
Cs2g19110.3	Cs2g19110	long chain acyl-CoA synthetase 8 [Citrus sinensis]	78.156	0.851	0.00804	-			-	-
Cs2g19140.1	Cs2g19140	"indole-3-glycerol phosphate synthase, chloroplastic [Citrus sinensis]"	43.921	0.93	0.201	-			-	-
Cs2g19180.3	Cs2g19180	"acetyl-CoA acetyltransferase, cytosolic 1 [Citrus sinensis]"	41.34	0.834	0.0448	-			-	-
Cs2g19210.2	Cs2g19210	uncharacterized protein sll1770-like [Citrus sinensis]	79.429			-			-	-
Cs2g19240.1	Cs2g19240	nitrile-specifier protein 5 [Citrus sinensis]	35.449	1.011	0.896	-			-	-
Cs2g19300.1	Cs2g19300	probable caffeine synthase 4 [Citrus sinensis]	39.686	1.536	0.0763	-			-	-
Cs2g19440.2	Cs2g19440	"glucose-6-phosphate 1-dehydrogenase, chloroplastic-like [Citrus sinensis]"	56.335			-			-	-
Cs2g19640.1	Cs2g19640	vacuolar protein-sorting-associated protein 11 homolog [Citrus sinensis]	106.9	1.031	0.333	-			-	-
Cs2g19680.1	Cs2g19680	"chlorophyll a-b binding protein 151, chloroplastic [Citrus sinensis]"	28.708			-			-	-
Cs2g19730.1	Cs2g19730	"heat shock protein 90-6, mitochondrial [Citrus sinensis]"	90.859	0.996	0.959	-			-	-
Cs2g19760.5	Cs2g19760	histidine kinase 2 [Citrus sinensis]	106	0.807	0.288	-			-	-
Cs2g19860.3	Cs2g19860	heterogeneous nuclear ribonucleoprotein 1 [Citrus sinensis]	50.569	1.159	0.0347	-			-	-
Cs2g19890.1	Cs2g19890	N-acetyltransferase 9-like protein isoform X2 [Citrus sinensis]	22.291	0.936	0.177	-			-	-
Cs2g20280.3	Cs2g20280	eukaryotic translation initiation factor 1A [Citrus sinensis]	16.433	0.913	0.0097	-			-	-
Cs2g20340.1	Cs2g20340	protein-tyrosine-phosphatase IBR5 [Citrus sinensis]	24.688	0.945	0.459	-			-	-
Cs2g20430.1	Cs2g20430	protein disulfide isomerase-like 2-3 [Citrus sinensis]	46.864	0.998	0.927	-			-	-
Cs2g20510.1	Cs2g20510	zinc finger CCCH domain-containing protein 3 [Citrus sinensis]	48.782	1.214	0.0755	-			-	-
Cs2g20720.2	Cs2g20720	pyrophosphate--fructose 6-phosphate 1-phosphotransferase subunit beta-like [Citrus sinensis]	62.762	1.159	0.0211	-			-	-
Cs2g20780.1	Cs2g20780	protein NRT1/ PTR FAMILY 6.4 [Citrus sinensis]	63.533	0.801	0.294	-			-	-
Cs2g20840.1	Cs2g20840	plant UBX domain-containing protein 4 [Citrus sinensis]	43.644	1.012	0.644	-			-	-
Cs2g20870.1	Cs2g20870	serine/threonine protein phosphatase 2A 59 kDa regulatory subunit B' gamma isoform [Citrus sinensis]	49.369	0.947	0.603	-			-	-
Cs2g20910.1	Cs2g20910	chitin elicitor receptor kinase 1-like [Citrus sinensis]	68.113	1.183	0.0129	-			-	-
Cs2g20930.1	Cs2g20930	uncharacterized protein LOC102609714 [Citrus sinensis]	63.67	1.067	0.321	-			-	-
Cs2g21000.1	Cs2g21000	fatty acid hydroperoxide lyase [Citrus sinensis]	55.759	1.242	0.0597	-			-	-
Cs2g21040.1	Cs2g21040	uncharacterized protein LOC102625687 [Citrus sinensis]	88.664	0.908	0.0673	-			-	-
Cs2g21120.1	Cs2g21120	protein usf [Citrus sinensis]	30.198	0.917	0.0679	-			-	-
Cs2g21140.1	Cs2g21140	aspartic proteinase A1 [Citrus sinensis]	89.357	0.925	0.19	-			-	-
Cs2g21180.1	Cs2g21180	B-cell receptor-associated protein 31 [Citrus sinensis]	24.816	0.924	0.28	-			-	-
Cs2g21190.3	Cs2g21190	"dihydrolipoyllysine-residue succinyltransferase component of 2-oxoglutarate dehydrogenase complex 1, mitochondrial-like isoform X1 [Citrus sinensis]"	43.663	1.068	0.0342	-			-	-
Cs2g21220.2	Cs2g21220	L-ascorbate oxidase homolog isoform X1 [Citrus sinensis]	59.594	0.656	0.0163	Down-	1.23606	0.000119436	-Up	Down-Up
Cs2g21380.1	Cs2g21380	protein RRP6-like 3 isoform X1 [Citrus sinensis]	106.94			-			-	-
Cs2g21390.2	Cs2g21390	NEDD8-activating enzyme E1 regulatory subunit-like [Citrus sinensis]	58.199	0.852	2.84e-06	-			-	-
Cs2g21430.1	Cs2g21430	"aconitate hydratase, cytoplasmic isoform X1 [Citrus sinensis]"	108.48	1.018	0.507	-			-	-
Cs2g21740.1	Cs2g21740	syntaxin-132 isoform X1 [Citrus sinensis]	34.893	1.173	0.0206	-			-	-
Cs2g21830.2	Cs2g21830	traB domain-containing protein [Citrus sinensis]	41.113			-			-	-
Cs2g21880.2	Cs2g21880	peroxisome biogenesis protein 22 [Citrus sinensis]	30.663	0.982	0.27	-			-	-
Cs2g22040.1	Cs2g22040	beta-amylase [Citrus sinensis]	59.129	0.954	0.785	-			-	-
Cs2g22070.1	Cs2g22070	mediator-associated protein 1 [Citrus sinensis]	25.496	1.015	0.884	-			-	-
Cs2g22160.1	Cs2g22160	60S ribosomal protein L8 [Citrus sinensis]	28.214	0.965	0.641	-			-	-
Cs2g22170.1	Cs2g22170	geranylgeranyl transferase type-2 subunit beta-like [Citrus sinensis]	50.279	1.016	0.786	-			-	-
Cs2g22400.2	Cs2g22400	"frataxin, mitochondrial [Citrus sinensis]"	21.935	1.069	0.0683	-			-	-
Cs2g22720.1	Cs2g22720	diacylglycerol kinase 5-like isoform X1 [Citrus sinensis]	54.322	0.905	0.126	-			-	-
Cs2g22730.2	Cs2g22730	"protein THYLAKOID FORMATION1, chloroplastic [Citrus sinensis]"	30.748	0.889	0.068	-			-	-
Cs2g22830.1	Cs2g22830	vesicle-associated protein 4-2-like [Citrus sinensis]	30.882	0.97	0.684	-			-	-
Cs2g22840.4	Cs2g22840	vacuolar protein sorting-associated protein 18 homolog [Citrus sinensis]	102.64	0.986	0.735	-			-	-
Cs2g22900.1	Cs2g22900	"external alternative NAD(P)H-ubiquinone oxidoreductase B1, mitochondrial-like [Citrus sinensis]"	68.328	0.874	0.106	-			-	-
Cs2g23010.1	Cs2g23010	uncharacterized protein LOC102616158 [Citrus sinensis]	10.763	1.195	0.171	-			-	-
Cs2g23050.1	Cs2g23050	oral cancer-overexpressed protein 1 homolog [Citrus sinensis]	16.643	1.081	0.107	-			-	-
Cs2g23290.2	Cs2g23290	"dihydroorotase, mitochondrial isoform X2 [Citrus sinensis]"	34.102	0.99	0.878	-			-	-
Cs2g23430.1	Cs2g23430	RNA polymerase II subunit 5-mediating protein homolog isoform X1 [Citrus sinensis]	56.016	0.934	0.406	-			-	-
Cs2g23520.4	Cs2g23520	"ADP,ATP carrier protein 3, mitochondrial [Citrus sinensis]"	40.986	1.062	0.0797	-			-	-
Cs2g23750.1	Cs2g23750	UDP-glycosyltransferase 74G1-like [Citrus sinensis]	52.348	1.023	0.851	-			-	-
Cs2g23860.1	Cs2g23860	probable aminotransferase TAT2 [Citrus sinensis]	46.543	0.915	0.334	-			-	-
Cs2g23890.1	Cs2g23890	uncharacterized protein At4g28440 [Citrus sinensis]	15.614	1.073	0.0396	-			-	-
Cs2g24060.3	Cs2g24060	uncharacterized membrane protein At3g27390 [Citrus sinensis]	65.054	1.018	0.72	-			-	-
Cs2g24100.2	Cs2g24100	"succinate dehydrogenase [ubiquinone] iron-sulfur subunit 2, mitochondrial [Citrus sinensis]"	31.522	1.144	5.87e-05	-			-	-
Cs2g24290.1	Cs2g24290	cystinosin homolog [Citrus sinensis]	31.232			-			-	-
Cs2g24350.3	Cs2g24350	uncharacterized protein LOC102630308 [Citrus sinensis]	28.235	0.763	0.0949	-			-	-
Cs2g24360.1	Cs2g24360	"small heat shock protein, chloroplastic [Citrus sinensis]"	25.797	0.91	0.0462	-			-	-
Cs2g24430.3	Cs2g24430	uncharacterized protein LOC102631212 isoform X3 [Citrus sinensis]	97.201			-			-	-
Cs2g24500.2	Cs2g24500	AUGMIN subunit 6 isoform X1 [Citrus sinensis]	57.462			-			-	-
Cs2g24540.1	Cs2g24540	"glucose-6-phosphate 1-dehydrogenase, cytoplasmic isoform [Citrus sinensis]"	59.124	0.922	0.127	-			-	-
Cs2g24560.1	Cs2g24560	cytosolic Fe-S cluster assembly factor NBP35 [Citrus sinensis]	38.158	1.094	0.0771	-			-	-
Cs2g24620.2	Cs2g24620	"prohibitin-3, mitochondrial [Citrus sinensis]"	31.301	1.065	0.0146	-			-	-
Cs2g24710.2	Cs2g24710	thymidylate kinase isoform X1 [Citrus sinensis]	29.085	0.834	0.0105	-			-	-
Cs2g24810.1	Cs2g24810	protein TPLATE [Citrus sinensis]	129.03	1.021	0.561	-			-	-
Cs2g24830.2	Cs2g24830	phosducin-like protein 3 [Citrus sinensis]	19.728	1.008	0.892	-			-	-
Cs2g24910.1	Cs2g24910	"protoporphyrinogen oxidase, chloroplastic/mitochondrial [Citrus sinensis]"	55.751	0.93	0.199	-			-	-
Cs2g25020.2	Cs2g25020	"ribulose-phosphate 3-epimerase, cytoplasmic isoform-like isoform X2 [Citrus sinensis]"	24.283	0.935	0.258	-			-	-
Cs2g25120.2	Cs2g25120	pre-mRNA-splicing factor ISY1 homolog [Citrus sinensis]	35.728	1.097	0.00188	-			-	-
Cs2g25250.1	Cs2g25250	sulfite oxidase [Citrus sinensis]	42.842	1.011	0.91	-			-	-
Cs2g25320.2	Cs2g25320	transcription and mRNA export factor SUS1 isoform X2 [Citrus sinensis]	12.601	1.041	0.712	-			-	-
Cs2g25340.2	Cs2g25340	mitochondrial import receptor subunit TOM20 [Citrus sinensis]	19.763	1.099	0.0012	-			-	-
Cs2g25350.3	Cs2g25350	uncharacterized protein YciO isoform X2 [Citrus sinensis]	26.273	0.886	0.485	-			-	-
Cs2g25420.1	Cs2g25420	"50S ribosomal protein L27, chloroplastic [Citrus sinensis]"	20.819	0.921	0.382	-			-	-
Cs2g25440.1	Cs2g25440	zinc finger protein 511 [Citrus sinensis]	29.065	0.957	0.462	-			-	-
Cs2g25450.1	Cs2g25450	peroxidase 55-like [Citrus sinensis]	35.396	1.11	0.532	-			-	-
Cs2g25580.2	Cs2g25580	3-oxoacyl-[acyl-carrier-protein] reductase FabG [Citrus sinensis]	29.332	1.167	0.0675	-			-	-
Cs2g25680.1	Cs2g25680	uncharacterized protein LOC102630310 [Citrus sinensis]	190.8	1.084	0.233	-			-	-
Cs2g25790.1	Cs2g25790	LOW QUALITY PROTEIN: trithorax group protein osa [Citrus sinensis]	46.779	1.131	0.00942	-			-	-
Cs2g26250.1	Cs2g26250	uncharacterized protein LOC102625504 isoform X1 [Citrus sinensis]	42.669	1.032	0.612	-			-	-
Cs2g26340.1	Cs2g26340	NADPH-dependent pterin aldehyde reductase [Citrus sinensis]	25.432	1.083	0.12	-			-	-
Cs2g26630.1	Cs2g26630	dnaJ homolog subfamily B member 13-like [Citrus sinensis]	37.544	0.871	0.112	-			-	-
Cs2g26660.2	Cs2g26660	26S proteasome non-ATPase regulatory subunit 2 homolog A [Citrus sinensis]	96.267	1.067	0.0213	-			-	-
Cs2g26740.1	Cs2g26740	molybdopterin biosynthesis protein CNX1 [Citrus sinensis]	71.221	0.984	0.408	-			-	-
Cs2g26760.1	Cs2g26760	uncharacterized protein LOC102627328 [Citrus sinensis]	24.751	0.909	0.221	-			-	-
Cs2g26770.1	Cs2g26770	T-complex protein 1 subunit eta [Citrus sinensis]	60.09	0.888	0.0071	-			-	-
Cs2g27000.1	Cs2g27000	proteasome subunit beta type-7-B [Citrus sinensis]	29.608	0.937	0.141	-			-	-
Cs2g27010.2	Cs2g27010	ras-related protein RABB1b isoform X1 [Citrus sinensis]	21.403	0.913	0.255	-			-	-
Cs2g27020.1	Cs2g27020	"pentatricopeptide repeat-containing protein At4g35850, mitochondrial [Citrus sinensis]"	93.475	1.072	0.318	-			-	-
Cs2g27050.1	Cs2g27050	E3 ubiquitin-protein ligase RGLG2 [Citrus sinensis]	60.346	1.188	0.2	-			-	-
Cs2g27060.4	Cs2g27060	probable methyltransferase PMT9 [Citrus sinensis]	70.287	0.896	0.104	-			-	-
Cs2g27190.1	Cs2g27190	golgin candidate 6 [Citrus sinensis]	101.25	1.02	0.733	-			-	-
Cs2g27240.1	Cs2g27240	biogenesis of lysosome-related organelles complex 1 subunit 1 [Citrus sinensis]	17.231	1.131	0.0911	-			-	-
Cs2g27270.3	Cs2g27270	putative glucose-6-phosphate 1-epimerase [Citrus sinensis]	34.827			-			-	-
Cs2g27310.1	Cs2g27310	uncharacterized protein LOC102616162 [Citrus sinensis]	43.554	1.165	0.277	-			-	-
Cs2g27470.1	Cs2g27470	titin isoform X4 [Citrus sinensis]	369.94	0.854	0.356	-			-	-
Cs2g27510.3	Cs2g27510	mitogen-activated protein kinase kinase 3 [Citrus sinensis]	57.808	1.133	0.132	-			-	-
Cs2g27570.1	Cs2g27570	protein RST1 isoform X1 [Citrus sinensis]	207.18	0.915	0.0483	-			-	-
Cs2g27600.1	Cs2g27600	altered inheritance of mitochondria protein 3 [Citrus sinensis]	62.165	0.994	0.938	-			-	-
Cs2g27610.1	Cs2g27610	probable galactinol--sucrose galactosyltransferase 5 [Citrus sinensis]	86.74	0.897	0.523	-			-	-
Cs2g27630.2	Cs2g27630	sirohydrochlorin ferrochelatase isoform X1 [Citrus sinensis]	19.493	0.925	0.296	-			-	-
Cs2g27700.1	Cs2g27700	"polyribonucleotide nucleotidyltransferase 2, mitochondrial [Citrus sinensis]"	105.93	0.975	0.824	-			-	-
Cs2g27720.2	Cs2g27720	"isocitrate dehydrogenase [NADP], chloroplastic/mitochondrial [Citrus sinensis]"	52.16	0.88	0.397	-			-	-
Cs2g27970.1	Cs2g27970	uncharacterized protein LOC102612327 [Citrus sinensis]	114.08	0.941	0.232	-			-	-
Cs2g27980.1	Cs2g27980	universal stress protein A-like protein [Citrus sinensis]	19.869	0.93	0.235	-			-	-
Cs2g28010.1	Cs2g28010	uncharacterized protein LOC102613818 [Citrus sinensis]	13.573	1.032	0.247	-			-	-
Cs2g28020.1	Cs2g28020	serine/threonine-protein kinase BLUS1 isoform X2 [Citrus sinensis]	77.389	0.913	0.103	-			-	-
Cs2g28080.3	Cs2g28080	"protease Do-like 1, chloroplastic [Citrus sinensis]"	41.258	1.044	0.323	-			-	-
Cs2g28190.2	Cs2g28190	CASP-like protein 4A1 [Citrus sinensis]	31.895			-			-	-
Cs2g28200.1	Cs2g28200	protein farnesyltransferase subunit beta [Citrus sinensis]	48.523	1.015	0.793	-			-	-
Cs2g28210.2	Cs2g28210	"formate dehydrogenase, mitochondrial [Citrus sinensis]"	42.231	1.072	0.0115	-			-	-
Cs2g28260.1	Cs2g28260	"peptidyl-prolyl cis-trans isomerase CYP38, chloroplastic isoform X1 [Citrus sinensis]"	48.023	0.983	0.737	-			-	-
Cs2g28360.1	Cs2g28360	UDP-glycosyltransferase 90A1-like isoform X2 [Citrus sinensis]	54.286	1.057	0.815	-			-	-
Cs2g28680.1	Cs2g28680	alpha-dioxygenase 1-like [Citrus sinensis]	73.081	1.907	0.084	-			-	-
Cs2g28700.1	Cs2g28700	uncharacterized protein LOC102611547 isoform X1 [Citrus sinensis]	20.591	1.015	0.327	-			-	-
Cs2g28780.1	Cs2g28780	protein transport protein SEC13 homolog B-like [Citrus sinensis]	32.723	0.932	0.0267	-			-	-
Cs2g28930.1	Cs2g28930	5-methyltetrahydropteroyltriglutamate--homocysteine methyltransferase [Citrus sinensis]	90.052	0.929	0.0144	-			-	-
Cs2g28970.1	Cs2g28970	"4-diphosphocytidyl-2-C-methyl-D-erythritol kinase, chloroplastic [Citrus sinensis]"	46.681	1.058	0.076	-			-	-
Cs2g28980.1	Cs2g28980	COP9 signalosome complex subunit 2 [Citrus sinensis]	51.29	0.686	0.206	-			-	-
Cs2g28990.3	Cs2g28990	CBL-interacting protein kinase 32 [Citrus sinensis]	38.032	0.917	0.339	-			-	-
Cs2g29000.2	Cs2g29000	SNF1-related protein kinase regulatory subunit beta-1 [Citrus sinensis]	29.717			-			-	-
Cs2g29070.2	Cs2g29070	protein argonaute 4-like [Citrus sinensis]	103	0.989	0.904	-			-	-
Cs2g29080.2	Cs2g29080	somatic embryogenesis receptor kinase 1 [Citrus sinensis]	19.954	1.167	0.041	-			-	-
Cs2g29130.1	Cs2g29130	uncharacterized protein LOC102624562 [Citrus sinensis]	85.83	1.083	0.433	-			-	-
Cs2g29150.3	Cs2g29150	surfeit locus protein 1-like [Citrus sinensis]	35.609	1.157	0.0264	-			-	-
Cs2g29220.2	Cs2g29220	elongation factor 1-beta 2 [Citrus sinensis]	24.122	0.964	0.337	-			-	-
Cs2g29230.4	Cs2g29230	cysteine proteinase inhibitor-like [Citrus sinensis]	11.177	1.072	0.511	-			-	-
Cs2g29240.1	Cs2g29240	nuclear control of ATPase protein 2 [Citrus sinensis]	67.873	1.129	0.0461	-			-	-
Cs2g29250.3	Cs2g29250	"cysteine desulfurase 1, chloroplastic [Citrus sinensis]"	44.008	0.861	0.0944	-			-	-
Cs2g29270.3	Cs2g29270	translation initiation factor eIF-2B subunit gamma [Citrus sinensis]	39.302	0.975	0.504	-			-	-
Cs2g29290.2	Cs2g29290	molybdopterin synthase catalytic subunit [Citrus sinensis]	21.505	0.799	0.0506	-			-	-
Cs2g29370.1	Cs2g29370	proteasome-associated protein ECM29 homolog [Citrus sinensis]	188.44	0.576	0.0801	-			-	-
Cs2g29380.1	Cs2g29380	uncharacterized protein LOC102623697 [Citrus sinensis]	13.721	1.029	0.22	-			-	-
Cs2g29390.1	Cs2g29390	10 kDa chaperonin-like [Citrus sinensis]	10.578	0.977	0.731	-			-	-
Cs2g29420.1	Cs2g29420	uncharacterized protein	38.936	1.096	0.425	-			-	-
Cs2g29530.1	Cs2g29530	"rhodanese-like/PpiC domain-containing protein 12, chloroplastic [Citrus sinensis]"	41.389	1.013	0.564	-			-	-
Cs2g29600.1	Cs2g29600	rho GTPase-activating protein 7 isoform X1 [Citrus sinensis]	96.824			-			-	-
Cs2g29690.1	Cs2g29690	ankyrin repeat-containing protein P16F5.05c [Citrus sinensis]	16.47	0.891	0.27	-			-	-
Cs2g29740.1	Cs2g29740	signal peptide peptidase [Citrus sinensis]	37.906	0.939	0.211	-			-	-
Cs2g29810.1	Cs2g29810	methanol O-anthraniloyltransferase-like [Citrus sinensis]	51.358			-			-	-
Cs2g29820.1	Cs2g29820	methanol O-anthraniloyltransferase-like [Citrus sinensis]	51.336			-			-	-
Cs2g29965.3	Cs2g29965	mitochondrial protein pet191 homolog isoform X2 [Citrus sinensis]	4.3729	1.176	0.0121	-			-	-
Cs2g30140.1	Cs2g30140	xanthine dehydrogenase 1 isoform X2 [Citrus sinensis]	142.51	1.164	0.182	-			-	-
Cs2g30170.1	Cs2g30170	polyadenylate-binding protein RBP47B' [Citrus sinensis]	47.407	1.137	0.0443	-			-	-
Cs2g30260.1	Cs2g30260	"dicarboxylate transporter 1, chloroplastic [Citrus sinensis]"	59.91	1.034	0.437	-			-	-
Cs2g30360.2	Cs2g30360	uncharacterized protein LOC102629817 [Citrus sinensis]	41.012	0.96	0.553	-			-	-
Cs2g30380.4	Cs2g30380	calcium-dependent protein kinase 8 [Citrus sinensis]	56.922	1.081	0.487	-			-	-
Cs2g30390.3	Cs2g30390	"sulfite reductase [ferredoxin], chloroplastic [Citrus sinensis]"	63.728	1.708	0.0525	-			-	-
Cs2g30420.3	Cs2g30420	uncharacterized protein LOC102607510 [Citrus sinensis]	8.8801	1.184	0.0678	-			-	-
Cs2g30470.1	Cs2g30470	cinnamoyl-CoA reductase 1 [Citrus sinensis]	35.643	0.835	0.0486	-			-	-
Cs2g30490.1	Cs2g30490	"protein RETICULATA-RELATED 4, chloroplastic [Citrus sinensis]"	43.491	0.992	0.936	-			-	-
Cs2g30570.1	Cs2g30570	BAHD acyltransferase At5g47980-like [Citrus sinensis]	51.784	1.225	0.242	-			-	-
Cs2g30730.1	Cs2g30730	RNA-binding protein 8A [Citrus sinensis]	21.784	1.026	0.105	-			-	-
Cs2g30900.3	Cs2g30900	"60S ribosomal protein L2, mitochondrial [Citrus sinensis]"	23.834	0.912	0.169	-			-	-
Cs2g30910.1	Cs2g30910	"acetolactate synthase small subunit 2, chloroplastic-like [Citrus sinensis]"	53.766	1.043	0.214	-			-	-
Cs2g30930.1	Cs2g30930	hexokinase-3-like [Citrus sinensis]	55.275	1.096	0.309	-			-	-
Cs2g31300.1	Cs2g31300	cytochrome P450 94A1-like [Citrus sinensis]	60.396			-			-	-
Cs3g01150.7	Cs3g01150	glutathione S-transferase zeta class-like [Citrus sinensis]	23.867	1.017	0.429	-			-	-
Cs3g01270.1	Cs3g01270	cinnamoyl-CoA reductase 1-like [Citrus sinensis]	63.562	0.952	0.512	-			-	-
Cs3g01400.1	Cs3g01400	PHD finger protein ALFIN-LIKE 7 [Citrus sinensis]	28.096	1.141	0.187	-			-	-
Cs3g01420.2	Cs3g01420	"2-C-methyl-D-erythritol 4-phosphate cytidylyltransferase, chloroplastic [Citrus sinensis]"	24.006	1.17	0.0187	-			-	-
Cs3g01430.4	Cs3g01430	probable tRNA N6-adenosine threonylcarbamoyltransferase [Citrus sinensis]	38.132	1.055	0.459	-			-	-
Cs3g01480.1	Cs3g01480	uncharacterized protein	12.654			-			-	-
Cs3g01580.1	Cs3g01580	mitotic spindle checkpoint protein MAD1 isoform X1 [Citrus sinensis]	83.215			-			-	-
Cs3g01600.6	Cs3g01600	survival of motor neuron-related-splicing factor 30 isoform X2 [Citrus sinensis]	23.573			-			-	-
Cs3g01610.1	Cs3g01610	cullin-associated NEDD8-dissociated protein 1 [Citrus sinensis]	134.62	0.928	0.0461	-			-	-
Cs3g01690.1	Cs3g01690	LOW QUALITY PROTEIN: uridine 5'-monophosphate synthase [Citrus sinensis]	16.914	0.848	0.099	-			-	-
Cs3g01790.1	Cs3g01790	uncharacterized protein At5g39865 [Citrus sinensis]	30.893			-			-	-
Cs3g01840.1	Cs3g01840	"uncharacterized aarF domain-containing protein kinase At1g79600, chloroplastic [Citrus sinensis]"	77.175			-			-	-
Cs3g01980.1	Cs3g01980	putative amidohydrolase YtcJ isoform X1 [Citrus sinensis]	79.371	0.87	0.0785	-			-	-
Cs3g02050.1	Cs3g02050	"histidine biosynthesis bifunctional protein hisIE, chloroplastic [Citrus sinensis]"	30.944	0.951	0.471	-			-	-
Cs3g02120.1	Cs3g02120	plant UBX domain-containing protein 7 [Citrus sinensis]	49.213	1.003	0.936	-			-	-
Cs3g02125.1	Cs3g02125	defensin Ec-AMP-D1 [Citrus sinensis]	8.508	0.756	0.198	-			-	-
Cs3g02510.1	Cs3g02510	"protein SLOW GREEN 1, chloroplastic [Citrus sinensis]"	34.73	1.195	0.000419	-			-	-
Cs3g02570.3	Cs3g02570	uncharacterized protein LOC102618301 [Citrus sinensis]	47.649			-			-	-
Cs3g02590.1	Cs3g02590	aldo-keto reductase family 4 member C10 [Citrus sinensis]	30.401	0.989	0.674	-			-	-
Cs3g02780.2	Cs3g02780	serine/threonine protein phosphatase 2A regulatory subunit B''beta-like [Citrus sinensis]	62.124	1.017	0.667	-			-	-
Cs3g02890.2	Cs3g02890	ras-related protein RABA2a [Citrus sinensis]	11.169	0.841	0.0229	-			-	-
Cs3g02950.2	Cs3g02950	ras-related protein RABA2a [Citrus sinensis]	23.959	1.05	0.421	-			-	-
Cs3g02980.1	Cs3g02980	REF/SRPP-like protein At3g05500 [Citrus sinensis]	19.42	0.67	0.0562	-			-	-
Cs3g03020.1	Cs3g03020	putative disease resistance RPP13-like protein 1 [Citrus sinensis]	180.52			-			-	-
Cs3g03060.1	Cs3g03060	ras-related protein RABD1 [Citrus sinensis]	22.398	1.148	0.0383	-			-	-
Cs3g03070.2	Cs3g03070	"leucine--tRNA ligase, cytoplasmic isoform X1 [Citrus sinensis]"	123.09	1.062	0.0766	-			-	-
Cs3g03100.1	Cs3g03100	"glutamate--tRNA ligase, cytoplasmic [Citrus sinensis]"	82.231	1.172	0.012	-			-	-
Cs3g03130.1	Cs3g03130	ectonucleotide pyrophosphatase/phosphodiesterase family member 3-like [Citrus sinensis]	50.021	0.97	0.724	-			-	-
Cs3g03570.1	Cs3g03570	putative disease resistance RPP13-like protein 1 [Citrus sinensis]	163.61			-			-	-
Cs3g03670.1	Cs3g03670	ferredoxin [Citrus sinensis]	15.095	0.794	0.109	-			-	-
Cs3g03690.1	Cs3g03690	transmembrane 9 superfamily member 1 [Citrus sinensis]	66.862	1.138	0.0078	-			-	-
Cs3g03730.2	Cs3g03730	"thiamine biosynthetic bifunctional enzyme TH1, chloroplastic isoform X1 [Citrus sinensis]"	53.739	1.015	0.468	-			-	-
Cs3g04050.1	Cs3g04050	"protein RETICULATA-RELATED 1, chloroplastic [Citrus sinensis]"	58.135			-			-	-
Cs3g04060.1	Cs3g04060	"RHOMBOID-like protein 10, chloroplastic isoform X1 [Citrus sinensis]"	37.611	0.945	0.241	-			-	-
Cs3g04100.1	Cs3g04100	transmembrane emp24 domain-containing protein p24delta3-like [Citrus sinensis]	24.301	0.836	0.364	-			-	-
Cs3g04120.1	Cs3g04120	uncharacterized protein At1g10890 [Citrus sinensis]	23.048			-			-	-
Cs3g04360.1	Cs3g04360	(R)-limonene synthase 1-like isoform X1 [Citrus sinensis]	70.372	0.598	0.0566	-			-	-
Cs3g04740.5	Cs3g04740	DEAD-box ATP-dependent RNA helicase 51 [Citrus sinensis]	47.04			-			-	-
Cs3g04900.1	Cs3g04900	cannabidiolic acid synthase-like 2 [Citrus sinensis]	60.637			-			-	-
Cs3g04940.5	Cs3g04940	uncharacterized protein LOC102630620 [Citrus sinensis]	58.67	1.007	0.874	-			-	-
Cs3g05390.1	Cs3g05390	SART-1 family protein DOT2 [Citrus sinensis]	101.58	0.895	0.493	-			-	-
Cs3g05430.3	Cs3g05430	probable trehalase isoform X2 [Citrus sinensis]	65.746	0.834	0.0786	-			-	-
Cs3g05450.1	Cs3g05450	uncharacterized protein At5g49945 [Citrus sinensis]	54.979	1.007	0.544	-			-	-
Cs3g06090.2	Cs3g06090	"multiple organellar RNA editing factor 1, mitochondrial-like isoform X1 [Citrus sinensis]"	46.543	1.083	0.168	-			-	-
Cs3g06140.4	Cs3g06140	zinc finger protein ZPR1-like [Citrus sinensis]	53.96	0.971	0.27	-			-	-
Cs3g06170.1	Cs3g06170	ubiquitin-like domain-containing CTD phosphatase [Citrus sinensis]	38.269	0.779	0.0638	-			-	-
Cs3g06340.3	Cs3g06340	nascent polypeptide-associated complex subunit alpha-like protein 1 [Citrus sinensis]	22.396	0.976	0.65	-			-	-
Cs3g06405.1	Cs3g06405	exportin-7 isoform X2 [Citrus sinensis]	18.363			-			-	-
Cs3g06410.1	Cs3g06410	exportin-7 isoform X1 [Citrus sinensis]	86.211	0.975	0.659	-			-	-
Cs3g06440.3	Cs3g06440	protein ZINC INDUCED FACILITATOR-LIKE 1-like isoform X1 [Citrus sinensis]	53.419			-			-	-
Cs3g06680.2	Cs3g06680	uncharacterized protein LOC102626165 [Citrus sinensis]	43.035	0.92	0.0887	-			-	-
Cs3g06880.1	Cs3g06880	protein SAD1/UNC-84 domain protein 1 [Citrus sinensis]	50.948	1.179	0.0691	-			-	-
Cs3g07080.2	Cs3g07080	cysteine proteinase inhibitor 12 [Citrus sinensis]	26.43	0.868	0.0377	-			-	-
Cs3g07100.1	Cs3g07100	GDSL esterase/lipase At5g45670-like [Citrus sinensis]	40.893	0.971	0.81	-			-	-
Cs3g07460.8	Cs3g07460	flagellar radial spoke protein 5 isoform X1 [Citrus sinensis]	33.014			-			-	-
Cs3g07480.1	Cs3g07480	uncharacterized protein LOC102608492 [Citrus sinensis]	20.21	1.014	0.678	-			-	-
Cs3g07500.4	Cs3g07500	60S acidic ribosomal protein P2A-like [Citrus sinensis]	10.995	0.97	0.732	-			-	-
Cs3g07510.1	Cs3g07510	histidine-containing phosphotransfer protein 5 [Citrus sinensis]	16.948	1.007	0.958	-			-	-
Cs3g07520.2	Cs3g07520	peptidyl-prolyl cis-trans isomerase CYP71 isoform X1 [Citrus sinensis]	68.499	1.166	0.0709	-			-	-
Cs3g07550.1	Cs3g07550	putative low molecular weight protein-tyrosine-phosphatase slr0328 [Citrus sinensis]	28.407	0.898	0.0497	-			-	-
Cs3g07750.1	Cs3g07750	probable 2-carboxy-D-arabinitol-1-phosphatase [Citrus sinensis]	51.581	0.902	0.368	-			-	-
Cs3g08210.1	Cs3g08210	disease resistance protein At4g27190-like [Citrus sinensis]	180.23	1.183	0.125	-			-	-
Cs3g08470.2	Cs3g08470	secretory carrier-associated membrane protein 4 [Citrus sinensis]	28.411	1.151	0.0477	-			-	-
Cs3g08570.1	Cs3g08570	"calcium-transporting ATPase 12, plasma membrane-type-like [Citrus sinensis]"	48.885			-			-	-
Cs3g08620.3	Cs3g08620	nuclear pore complex protein NUP98A isoform X2 [Citrus sinensis]	78.023			-			-	-
Cs3g08660.1	Cs3g08660	26S proteasome non-ATPase regulatory subunit 13 homolog B [Citrus sinensis]	44.38	1.105	0.000999	-			-	-
Cs3g08670.3	Cs3g08670	extra-large guanine nucleotide-binding protein 3 [Citrus sinensis]	98.343	1.073	0.616	-			-	-
Cs3g08820.1	Cs3g08820	phosphomevalonate kinase [Citrus sinensis]	54.347	0.912	0.0661	-			-	-
Cs3g08830.1	Cs3g08830	vacuolar protein sorting-associated protein 25 [Citrus sinensis]	20.972	0.936	0.16	-			-	-
Cs3g08880.3	Cs3g08880	transcription factor HBP-1a [Citrus sinensis]	43.21	1.142	0.0527	-			-	-
Cs3g08940.2	Cs3g08940	"UV-B-induced protein At3g17800, chloroplastic [Citrus sinensis]"	40.076	1.145	0.0527	-			-	-
Cs3g08960.1	Cs3g08960	"cytochrome c oxidase assembly protein COX11, mitochondrial [Citrus sinensis]"	28.658			-			-	-
Cs3g09190.2	Cs3g09190	"glycerol-3-phosphate acyltransferase, chloroplastic isoform X1 [Citrus sinensis]"	50.837	0.786	0.0519	-			-	-
Cs3g09200.1	Cs3g09200	dolichyl-diphosphooligosaccharide--protein glycosyltransferase subunit DAD1 [Citrus sinensis]	12.547	1.1	0.39	-			-	-
Cs3g09230.1	Cs3g09230	"uncharacterized protein At1g32220, chloroplastic [Citrus sinensis]"	32.552	1.119	0.0105	-			-	-
Cs3g09310.3	Cs3g09310	"plastid lipid-associated protein 3, chloroplastic [Citrus sinensis]"	41.193	1.092	0.117	-			-	-
Cs3g09490.1	Cs3g09490	LRR receptor-like serine/threonine-protein kinase FEI 1 [Citrus sinensis]	65.123	0.825	0.0592	-			-	-
Cs3g09650.1	Cs3g09650	acyl-CoA-binding protein [Citrus sinensis]	10.193	0.965	0.525	-			-	-
Cs3g09730.1	Cs3g09730	alpha-glucosidase 2-like [Citrus sinensis]	96.151	0.855	0.0283	-			-	-
Cs3g09750.1	Cs3g09750	uncharacterized protein LOC102609547 [Citrus sinensis]	32.009	0.966	0.573	-			-	-
Cs3g09770.1	Cs3g09770	alpha-glucosidase 2-like isoform X1 [Citrus sinensis]	140.82	0.897	0.0493	-			-	-
Cs3g09800.7	Cs3g09800	"alpha,alpha-trehalose-phosphate synthase [UDP-forming] 5 [Citrus sinensis]"	96.622	0.909	0.0674	-			-	-
Cs3g09840.3	Cs3g09840	probable U6 snRNA-associated Sm-like protein LSm4 [Citrus sinensis]	15.629	1.139	0.152	-			-	-
Cs3g10200.3	Cs3g10200	"ATP-dependent Clp protease proteolytic subunit 4, chloroplastic [Citrus sinensis]"	32.581	0.959	0.184	-			-	-
Cs3g10330.1	Cs3g10330	uncharacterized protein	33.617	1.134	0.176	-			-	-
Cs3g10390.1	Cs3g10390	universal stress protein A-like protein [Citrus sinensis]	17.704	0.877	0.239	-			-	-
Cs3g10400.1	Cs3g10400	carbon catabolite repressor protein 4 homolog 4 isoform X2 [Citrus sinensis]	43.811			-			-	-
Cs3g10420.1	Cs3g10420	pectin acetylesterase 8 isoform X2 [Citrus sinensis]	42.542	3.339	0.109	-			-	-
Cs3g10470.1	Cs3g10470	uncharacterized protein LOC102631128 [Citrus sinensis]	24.283	1.044	0.603	-			-	-
Cs3g10480.1	Cs3g10480	"probable ribose-5-phosphate isomerase 3, chloroplastic [Citrus sinensis]"	29.472	1.052	0.295	-			-	-
Cs3g10490.2	Cs3g10490	PITH domain-containing protein At3g04780 [Citrus sinensis]	19.752	0.893	0.0051	-			-	-
Cs3g10500.5	Cs3g10500	peptide-N(4)-(N-acetyl-beta-glucosaminyl)asparagine amidase [Citrus sinensis]	67.287	0.947	0.246	-			-	-
Cs3g10540.1	Cs3g10540	signal peptidase complex subunit 3B isoform X2 [Citrus sinensis]	31.897	0.918	0.527	-			-	-
Cs3g10600.1	Cs3g10600	probable aldo-keto reductase 1 isoform X1 [Citrus sinensis]	47.215	0.876	0.0968	-			-	-
Cs3g10830.1	Cs3g10830	uncharacterized protein LOC102613829 [Citrus sinensis]	36.407	0.905	0.114	-			-	-
Cs3g10850.1	Cs3g10850	V-type proton ATPase subunit F isoform X1 [Citrus sinensis]	14.283	1.087	0.106	-			-	-
Cs3g10900.1	Cs3g10900	transcription factor UNE12-like [Citrus sinensis]	35.889	0.969	0.71	-			-	-
Cs3g11010.1	Cs3g11010	uncharacterized protein LOC102628023 isoform X1 [Citrus sinensis]	217.32	0.694	0.0811	-			-	-
Cs3g11180.1	Cs3g11180	ZDS [Citrus sinensis]	63.114	0.795	0.0775	-			-	-
Cs3g11190.1	Cs3g11190	disease resistance protein At4g27190-like [Citrus sinensis]	187.18			-			-	-
Cs3g11310.2	Cs3g11310	DNA-damage-repair/toleration protein DRT102-like [Citrus sinensis]	31.744	0.968	0.62	-			-	-
Cs3g11320.1	Cs3g11320	DNA-damage-repair/toleration protein DRT102 [Citrus sinensis]	33.518	0.816	0.0905	-			-	-
Cs3g11370.1	Cs3g11370	uncharacterized protein LOC102608290 [Citrus sinensis]	42.964	1.164	0.0925	-			-	-
Cs3g11410.1	Cs3g11410	40S ribosomal protein S24-1 [Citrus sinensis]	15.451	0.901	0.234	-			-	-
Cs3g11430.1	Cs3g11430	protein transport protein Sec24-like At4g32640 [Citrus sinensis]	120.68	0.973	0.237	-			-	-
Cs3g11480.1	Cs3g11480	cysteine synthase [Citrus sinensis]	34.525	0.998	0.939	-			-	-
Cs3g11510.7	Cs3g11510	bifunctional L-3-cyanoalanine synthase/cysteine synthase D2 isoform X2 [Citrus sinensis]	34.392	0.997	0.864	-			-	-
Cs3g11540.1	Cs3g11540	protein MON2 homolog isoform X1 [Citrus sinensis]	183.17	0.837	0.00626	-			-	-
Cs3g11570.5	Cs3g11570	UDP-glycosyltransferase TURAN isoform X1 [Citrus sinensis]	43.437			-			-	-
Cs3g11580.1	Cs3g11580	serine/threonine-protein kinase EDR1 isoform X1 [Citrus sinensis]	105.44	0.941	0.156	-			-	-
Cs3g11650.1	Cs3g11650	protein translocase subunit SecA 1 [Citrus sinensis]	23.441			-			-	-
Cs3g11680.3	Cs3g11680	WD repeat-containing protein 48 [Citrus sinensis]	80.409	1.028	0.562	-			-	-
Cs3g11760.1	Cs3g11760	"3-oxo-Delta(4,5)-steroid 5-beta-reductase-like isoform X1 [Citrus sinensis]"	45.711	1.047	0.524	-			-	-
Cs3g11840.1	Cs3g11840	"3-oxo-Delta(4,5)-steroid 5-beta-reductase-like isoform X1 [Citrus sinensis]"	45.268	1.163	0.163	-			-	-
Cs3g11850.1	Cs3g11850	protein HASTY 1 isoform X1 [Citrus sinensis]	94.611	0.968	0.605	-			-	-
Cs3g11880.2	Cs3g11880	probable serine/threonine-protein kinase At1g54610 [Citrus sinensis]	64.6	1.197	0.0257	-			-	-
Cs3g11930.3	Cs3g11930	sodium/hydrogen exchanger 2 [Citrus sinensis]	47.264			-			-	-
Cs3g12000.2	Cs3g12000	superoxide dismutase [Cu-Zn] [Citrus sinensis]	15.094	0.976	0.676	-			-	-
Cs3g12100.1	Cs3g12100	trafficking protein particle complex subunit 6B [Citrus sinensis]	19.524	0.935	0.232	-			-	-
Cs3g12370.1	Cs3g12370	cysteine-rich receptor-like protein kinase 10 isoform X7 [Citrus sinensis]	72.674			-			-	-
Cs3g12540.1	Cs3g12540	sugar transporter ERD6-like 5 isoform X1 [Citrus sinensis]	50.307			-			-	-
Cs3g12590.1	Cs3g12590	"glutathione synthetase, chloroplastic [Citrus sinensis]"	64.628	1.055	0.104	-			-	-
Cs3g12670.4	Cs3g12670	LOW QUALITY PROTEIN: branched-chain-amino-acid aminotransferase-like protein 1 [Citrus sinensis]	58.778	0.876	0.00948	-			-	-
Cs3g13010.2	Cs3g13010	ER membrane protein complex subunit 2 [Citrus sinensis]	30.092	0.95	0.377	-			-	-
Cs3g13080.5	Cs3g13080	cinnamoyl-CoA reductase 2-like [Citrus sinensis]	20.521	1.223	0.16	-			-	-
Cs3g13120.1	Cs3g13120	histone H2AX [Citrus sinensis]	14.688	1.216	0.144	-			-	-
Cs3g13460.1	Cs3g13460	signal peptidase complex subunit 3B isoform X1 [Citrus sinensis]	19.068			-			-	-
Cs3g13490.7	Cs3g13490	nuclear transcription factor Y subunit C-9 isoform X2 [Citrus sinensis]	29.112	0.98	0.54	-			-	-
Cs3g13540.1	Cs3g13540	root phototropism protein 3-like [Citrus sinensis]	65.802			-			-	-
Cs3g13600.1	Cs3g13600	amidase 1 isoform X1 [Citrus sinensis]	58.344	0.819	0.0891	-			-	-
Cs3g13610.2	Cs3g13610	mevalonate kinase isoform X2 [Citrus sinensis]	39.502	1.011	0.732	-			-	-
Cs3g13660.1	Cs3g13660	serine--tRNA ligase [Citrus sinensis]	51.066	0.859	0.0108	-			-	-
Cs3g13760.4	Cs3g13760	mitochondrial Rho GTPase 1-like [Citrus sinensis]	70.888	1.135	0.0132	-			-	-
Cs3g13770.1	Cs3g13770	peroxisomal adenine nucleotide carrier 1 [Citrus sinensis]	34.714	1.285	0.201	-			-	-
Cs3g13780.2	Cs3g13780	protein YIPF1 homolog [Citrus sinensis]	28.093	0.961	0.724	-			-	-
Cs3g13860.1	Cs3g13860	mannosylglycoprotein endo-beta-mannosidase isoform X2 [Citrus sinensis]	110.86	0.971	0.414	-			-	-
Cs3g13870.2	Cs3g13870	"long chain acyl-CoA synthetase 7, peroxisomal isoform X1 [Citrus sinensis]"	64.428			-			-	-
Cs3g13880.2	Cs3g13880	probable Xaa-Pro aminopeptidase P isoform X1 [Citrus sinensis]	60.539	0.944	0.609	-			-	-
Cs3g13890.1	Cs3g13890	protein AUXIN RESPONSE 4 [Citrus sinensis]	53.964	1.042	0.364	-			-	-
Cs3g14140.1	Cs3g14140	acyl-CoA-binding domain-containing protein 4 [Citrus sinensis]	73.703	1.146	0.00224	-			-	-
Cs3g14290.1	Cs3g14290	"ATP-dependent Clp protease proteolytic subunit-related protein 3, chloroplastic [Citrus sinensis]"	48.041	0.872	0.00966	-			-	-
Cs3g14330.2	Cs3g14330	heparan-alpha-glucosaminide N-acetyltransferase isoform X3 [Citrus sinensis]	41.996	1.086	0.0884	-			-	-
Cs3g14360.1	Cs3g14360	26S protease regulatory subunit 6A homolog [Citrus sinensis]	47.421	1.062	0.012	-			-	-
Cs3g14380.1	Cs3g14380	26S protease regulatory subunit 6A homolog [Citrus sinensis]	47.404	1.107	0.0253	-			-	-
Cs3g14450.1	Cs3g14450	"uncharacterized protein LOC102623320, partial [Citrus sinensis]"	34.795	0.733	0.0526	-			-	-
Cs3g14470.1	Cs3g14470	uncharacterized protein LOC102617838 [Citrus sinensis]	19.036	0.904	0.156	-			-	-
Cs3g14560.1	Cs3g14560	malignant T-cell-amplified sequence 1 homolog [Citrus sinensis]	20.042	1.018	0.761	-			-	-
Cs3g14730.1	Cs3g14730	transcription factor SFL2-like [Citrus sinensis]	37.276	0.88	0.268	-			-	-
Cs3g14790.1	Cs3g14790	topless-related protein 3-like [Citrus sinensis]	124.45	0.987	0.786	-			-	-
Cs3g14800.1	Cs3g14800	pre-mRNA-splicing factor 38 [Citrus sinensis]	46.831			-			-	-
Cs3g14820.1	Cs3g14820	eukaryotic translation initiation factor 3 subunit A [Citrus sinensis]	84.849	0.95	0.658	-			-	-
Cs3g14830.2	Cs3g14830	"single-stranded DNA-binding protein, mitochondrial isoform X1 [Citrus sinensis]"	20.223	0.898	0.0535	-			-	-
Cs3g14880.1	Cs3g14880	protein DEHYDRATION-INDUCED 19 homolog 3 [Citrus sinensis]	23.954	1.002	0.969	-			-	-
Cs3g14920.2	Cs3g14920	importin subunit alpha-1b [Citrus sinensis]	58.354	0.934	0.122	-			-	-
[truncated: 3,187 more rows]
