# Supplementary material for: Comparative transcriptome and proteome profiling of two Citrus sinensis cultivars during fruit development and ripening
Source: BMC Genomics. 2017 Dec 21;18:984. doi: 10.1186/s12864-017-4366-2 (PMC5740884; doi:10.1186/s12864-017-4366-2)
Supplement: Supplementary file 9 — The pairs of primers used to amplify the targeting genes by qPCR (XLSX 11 kb) [file 12864_2017_4366_MOESM9_ESM.xlsx]

## Sheet: Sheet1
Table S1
Target genes	Primer pair	Sequence(5’-3’)
Cs9g11190 [41]	CHS-F	TCTATCGACGGGCATCTTC
	CHS-R	TGCCTCGGTTAGGCTTTTC
Cs3g25090 [41]	DFR-F	GCTGTTCGTGCTACTGTTC
	DFR-R	GTTTCCCTCTTCGGCTAAATC
EF-1α [41]	EF-F	CACCACCCCCAAGTACTC
	EF-R	GTTGTCACCCTCGAAACC
Cs6g15900 [17]	for-Citrus-GST	GCAGCAAAGTATGCAAACC
	rev-Citrus-GST	GAGCCATTGATCCACCAAAG
Cs5g09220	CitAI-2F	TCAGTGATGCCGCTTGATGT
	CitAI-2R	TAGACTGGAGTTTGCTCGG
Cs6g17570 [4]	Cs6g17570-F3	CACCATGGCGGATTCCTTAGGAGTT
	Cs6g17570-R3	TTACTTTGCATTGAGAAGATCCCAA
Cs5g31400 [4]	Cs5g31400-F3	CACC ATGGATGCTCCGCCGCCGAGTA
	Cs5g31400-R3	TTAATTGACATACTGGGGTATTATT
Cs9g04810 [4]	Cs9g04810-F3	CACCATGGAAAACTCAAGCCAAGAATCCC
	Cs9g04810-R	TCAAACTTTCAAAAGTTGCATTTTG
Cs6g01210 [42]	ACLα2-HXM0-F	GATACTGTTGGAGACTTGGG
	ACLα2-HXM0-R	GCTCTCTTACGACCATCAGG
